# Supplementary material for: Increasing fault tolerance of data plane on the internet of things using the software-defined networks
Source: PeerJ Comput Sci. 2021 May 27;7:e543. doi: 10.7717/peerj-cs.543 (PMC8176526; doi:10.7717/peerj-cs.543)
Supplement: Supplemental Information 1 [file peerj-cs-07-543-s001.zip]

Archive with 214 entries (140 files):
- Fault_Tolerance/
- Fault_Tolerance/calc_time.awk
- Fault_Tolerance/delay.awk
- Fault_Tolerance/failtime.awk
- Fault_Tolerance/glpk-java.jar
- Fault_Tolerance/IoTDevice.py
- Fault_Tolerance/IoTDeviceMain.py
- Fault_Tolerance/jitter.awk
- Fault_Tolerance/Large_topo.py
- Fault_Tolerance/loss.awk
- Fault_Tolerance/Medium_topo.py
- Fault_Tolerance/MY_TE_TECH/
- Fault_Tolerance/MY_TE_TECH/.classpath
- Fault_Tolerance/MY_TE_TECH/.goutputstream-ZLSFTX
- Fault_Tolerance/MY_TE_TECH/.project
- Fault_Tolerance/MY_TE_TECH/.settings/
- Fault_Tolerance/MY_TE_TECH/.settings/org.eclipse.core.resources.prefs
- Fault_Tolerance/MY_TE_TECH/.settings/org.eclipse.jdt.core.prefs
- Fault_Tolerance/MY_TE_TECH/.settings/org.eclipse.ltk.core.refactoring.prefs
- Fault_Tolerance/MY_TE_TECH/.settings/org.eclipse.m2e.core.prefs
- Fault_Tolerance/MY_TE_TECH/command
- Fault_Tolerance/MY_TE_TECH/META-INF/
- Fault_Tolerance/MY_TE_TECH/META-INF/MANIFEST.MF
- Fault_Tolerance/MY_TE_TECH/pom.xml
- Fault_Tolerance/MY_TE_TECH/src/
- Fault_Tolerance/MY_TE_TECH/src/main/
- Fault_Tolerance/MY_TE_TECH/src/main/java/
- Fault_Tolerance/MY_TE_TECH/src/main/java/BaseLib/
- Fault_Tolerance/MY_TE_TECH/src/main/java/BaseLib/BaseEdge.java
- Fault_Tolerance/MY_TE_TECH/src/main/java/BaseLib/BaseElementWithWeight.java
- Fault_Tolerance/MY_TE_TECH/src/main/java/BaseLib/BaseGraph.java
- Fault_Tolerance/MY_TE_TECH/src/main/java/BaseLib/BaseVertex.java
- Fault_Tolerance/MY_TE_TECH/src/main/java/org/
- Fault_Tolerance/MY_TE_TECH/src/main/java/org/opendaylight/
- Fault_Tolerance/MY_TE_TECH/src/main/java/org/opendaylight/controller/
- Fault_Tolerance/MY_TE_TECH/src/main/java/org/opendaylight/controller/routing/
- Fault_Tolerance/MY_TE_TECH/src/main/java/org/opendaylight/controller/routing/MY_TE_TECH/
- Fault_Tolerance/MY_TE_TECH/src/main/java/org/opendaylight/controller/routing/MY_TE_TECH/internal/
- Fault_Tolerance/MY_TE_TECH/src/main/java/org/opendaylight/controller/routing/MY_TE_TECH/internal/Activator.java
- Fault_Tolerance/MY_TE_TECH/src/main/java/org/opendaylight/controller/routing/MY_TE_TECH/internal/Dijkstras.java
- Fault_Tolerance/MY_TE_TECH/src/main/java/org/opendaylight/controller/routing/MY_TE_TECH/internal/MY_TE_TECH.java
- Fault_Tolerance/MY_TE_TECH/src/main/java/org/opendaylight/controller/routing/MY_TE_TECH/internal/SRLG.java
- Fault_Tolerance/MY_TE_TECH/src/main/java/Yen_K_Path/
- Fault_Tolerance/MY_TE_TECH/src/main/java/Yen_K_Path/DijkstraShortestPathAlg.java
- Fault_Tolerance/MY_TE_TECH/src/main/java/Yen_K_Path/Graph.java
- Fault_Tolerance/MY_TE_TECH/src/main/java/Yen_K_Path/Pair.java
- Fault_Tolerance/MY_TE_TECH/src/main/java/Yen_K_Path/Path.java
- Fault_Tolerance/MY_TE_TECH/src/main/java/Yen_K_Path/QYPriorityQueue.java
- Fault_Tolerance/MY_TE_TECH/src/main/java/Yen_K_Path/VariableGraph.java
- Fault_Tolerance/MY_TE_TECH/src/main/java/Yen_K_Path/Vertex.java
- Fault_Tolerance/MY_TE_TECH/src/main/java/Yen_K_Path/YenTopKShortestPathsAlg.java
- Fault_Tolerance/MY_TE_TECH/src/main/java/Yen_K_Path/Yen_K_Paths.java
- Fault_Tolerance/MY_TE_TECH/src/test/
- Fault_Tolerance/MY_TE_TECH/src/test/java/
- Fault_Tolerance/MY_TE_TECH/target/
- Fault_Tolerance/MY_TE_TECH/target/checkstyle-cachefile
- Fault_Tolerance/MY_TE_TECH/target/checkstyle-checker.xml
- Fault_Tolerance/MY_TE_TECH/target/checkstyle-header.txt
- Fault_Tolerance/MY_TE_TECH/target/checkstyle-result.xml
- Fault_Tolerance/MY_TE_TECH/target/classes/
- Fault_Tolerance/MY_TE_TECH/target/classes/BaseLib/
- Fault_Tolerance/MY_TE_TECH/target/classes/BaseLib/BaseEdge.class
- Fault_Tolerance/MY_TE_TECH/target/classes/BaseLib/BaseElementWithWeight.class
- Fault_Tolerance/MY_TE_TECH/target/classes/BaseLib/BaseGraph.class
- Fault_Tolerance/MY_TE_TECH/target/classes/BaseLib/BaseVertex.class
- Fault_Tolerance/MY_TE_TECH/target/classes/org/
- Fault_Tolerance/MY_TE_TECH/target/classes/org/opendaylight/
- Fault_Tolerance/MY_TE_TECH/target/classes/org/opendaylight/controller/
- Fault_Tolerance/MY_TE_TECH/target/classes/org/opendaylight/controller/routing/
- Fault_Tolerance/MY_TE_TECH/target/classes/org/opendaylight/controller/routing/MY_TE_TECH/
- Fault_Tolerance/MY_TE_TECH/target/classes/org/opendaylight/controller/routing/MY_TE_TECH/internal/
- Fault_Tolerance/MY_TE_TECH/target/classes/org/opendaylight/controller/routing/MY_TE_TECH/internal/Activator.class
- Fault_Tolerance/MY_TE_TECH/target/classes/org/opendaylight/controller/routing/MY_TE_TECH/internal/Dijkstras.class
- Fault_Tolerance/MY_TE_TECH/target/classes/org/opendaylight/controller/routing/MY_TE_TECH/internal/MY_TE_TECH$1.class
- Fault_Tolerance/MY_TE_TECH/target/classes/org/opendaylight/controller/routing/MY_TE_TECH/internal/MY_TE_TECH$2.class
- Fault_Tolerance/MY_TE_TECH/target/classes/org/opendaylight/controller/routing/MY_TE_TECH/internal/MY_TE_TECH$3.class
- Fault_Tolerance/MY_TE_TECH/target/classes/org/opendaylight/controller/routing/MY_TE_TECH/internal/MY_TE_TECH$4.class
- Fault_Tolerance/MY_TE_TECH/target/classes/org/opendaylight/controller/routing/MY_TE_TECH/internal/MY_TE_TECH$5.class
- Fault_Tolerance/MY_TE_TECH/target/classes/org/opendaylight/controller/routing/MY_TE_TECH/internal/MY_TE_TECH.class
- Fault_Tolerance/MY_TE_TECH/target/classes/org/opendaylight/controller/routing/MY_TE_TECH/internal/Node.class
- Fault_Tolerance/MY_TE_TECH/target/classes/org/opendaylight/controller/routing/MY_TE_TECH/internal/SRLG.class
- Fault_Tolerance/MY_TE_TECH/target/classes/Yen_K_Path/
- Fault_Tolerance/MY_TE_TECH/target/classes/Yen_K_Path/DijkstraShortestPathAlg.class
- Fault_Tolerance/MY_TE_TECH/target/classes/Yen_K_Path/Graph.class
- Fault_Tolerance/MY_TE_TECH/target/classes/Yen_K_Path/Pair.class
- Fault_Tolerance/MY_TE_TECH/target/classes/Yen_K_Path/Path.class
- Fault_Tolerance/MY_TE_TECH/target/classes/Yen_K_Path/QYPriorityQueue.class
- Fault_Tolerance/MY_TE_TECH/target/classes/Yen_K_Path/VariableGraph.class
- Fault_Tolerance/MY_TE_TECH/target/classes/Yen_K_Path/Vertex.class
- Fault_Tolerance/MY_TE_TECH/target/classes/Yen_K_Path/YenTopKShortestPathsAlg.class
- Fault_Tolerance/MY_TE_TECH/target/classes/Yen_K_Path/Yen_K_Paths.class
- Fault_Tolerance/MY_TE_TECH/target/failsafe-reports/
- Fault_Tolerance/MY_TE_TECH/target/failsafe-reports/failsafe-summary.xml
- Fault_Tolerance/MY_TE_TECH/target/generated-sources/
- Fault_Tolerance/MY_TE_TECH/target/generated-sources/annotations/
- Fault_Tolerance/MY_TE_TECH/target/routing.MY_TE_TECH-0.4.1-SNAPSHOT.jar
- Fault_Tolerance/MY_TE_TECH/target-ide/
- Fault_Tolerance/MY_TE_TECH/target-ide/classes/
- Fault_Tolerance/MY_TE_TECH/target-ide/classes/BaseLib/
- Fault_Tolerance/MY_TE_TECH/target-ide/classes/BaseLib/BaseEdge.class
- Fault_Tolerance/MY_TE_TECH/target-ide/classes/BaseLib/BaseElementWithWeight.class
- Fault_Tolerance/MY_TE_TECH/target-ide/classes/BaseLib/BaseGraph.class
- Fault_Tolerance/MY_TE_TECH/target-ide/classes/BaseLib/BaseVertex.class
- Fault_Tolerance/MY_TE_TECH/target-ide/classes/org/
- Fault_Tolerance/MY_TE_TECH/target-ide/classes/org/opendaylight/
- Fault_Tolerance/MY_TE_TECH/target-ide/classes/org/opendaylight/controller/
- Fault_Tolerance/MY_TE_TECH/target-ide/classes/org/opendaylight/controller/routing/
- Fault_Tolerance/MY_TE_TECH/target-ide/classes/org/opendaylight/controller/routing/MY_TE_TECH/
- Fault_Tolerance/MY_TE_TECH/target-ide/classes/org/opendaylight/controller/routing/MY_TE_TECH/internal/
- Fault_Tolerance/MY_TE_TECH/target-ide/classes/org/opendaylight/controller/routing/MY_TE_TECH/internal/Activator.class
- Fault_Tolerance/MY_TE_TECH/target-ide/classes/org/opendaylight/controller/routing/MY_TE_TECH/internal/Dijkstras.class
- Fault_Tolerance/MY_TE_TECH/target-ide/classes/org/opendaylight/controller/routing/MY_TE_TECH/internal/MY_TE_TECH$1.class
- Fault_Tolerance/MY_TE_TECH/target-ide/classes/org/opendaylight/controller/routing/MY_TE_TECH/internal/MY_TE_TECH$2.class
- Fault_Tolerance/MY_TE_TECH/target-ide/classes/org/opendaylight/controller/routing/MY_TE_TECH/internal/MY_TE_TECH$3.class
- Fault_Tolerance/MY_TE_TECH/target-ide/classes/org/opendaylight/controller/routing/MY_TE_TECH/internal/MY_TE_TECH$4.class
- Fault_Tolerance/MY_TE_TECH/target-ide/classes/org/opendaylight/controller/routing/MY_TE_TECH/internal/MY_TE_TECH.class
- Fault_Tolerance/MY_TE_TECH/target-ide/classes/org/opendaylight/controller/routing/MY_TE_TECH/internal/Node.class
- Fault_Tolerance/MY_TE_TECH/target-ide/classes/org/opendaylight/controller/routing/MY_TE_TECH/internal/SRLG.class
- Fault_Tolerance/MY_TE_TECH/target-ide/classes/Yen_K_Path/
- Fault_Tolerance/MY_TE_TECH/target-ide/classes/Yen_K_Path/DijkstraShortestPathAlg.class
- Fault_Tolerance/MY_TE_TECH/target-ide/classes/Yen_K_Path/Graph.class
- Fault_Tolerance/MY_TE_TECH/target-ide/classes/Yen_K_Path/Pair.class
- Fault_Tolerance/MY_TE_TECH/target-ide/classes/Yen_K_Path/Path.class
- Fault_Tolerance/MY_TE_TECH/target-ide/classes/Yen_K_Path/QYPriorityQueue.class
- Fault_Tolerance/MY_TE_TECH/target-ide/classes/Yen_K_Path/VariableGraph.class
- Fault_Tolerance/MY_TE_TECH/target-ide/classes/Yen_K_Path/Vertex.class
- Fault_Tolerance/MY_TE_TECH/target-ide/classes/Yen_K_Path/YenTopKShortestPathsAlg.class
- Fault_Tolerance/MY_TE_TECH/target-ide/classes/Yen_K_Path/Yen_K_Paths.class
- Fault_Tolerance/MY_TE_TECH/target-ide/test-classes/
- Fault_Tolerance/MY_TE_TECH1/
- Fault_Tolerance/MY_TE_TECH1/.classpath
- Fault_Tolerance/MY_TE_TECH1/.goutputstream-ZLSFTX
- Fault_Tolerance/MY_TE_TECH1/.project
- Fault_Tolerance/MY_TE_TECH1/.settings/
- Fault_Tolerance/MY_TE_TECH1/.settings/org.eclipse.core.resources.prefs
- Fault_Tolerance/MY_TE_TECH1/.settings/org.eclipse.jdt.core.prefs
- Fault_Tolerance/MY_TE_TECH1/.settings/org.eclipse.ltk.core.refactoring.prefs
- Fault_Tolerance/MY_TE_TECH1/.settings/org.eclipse.m2e.core.prefs
- Fault_Tolerance/MY_TE_TECH1/command
- Fault_Tolerance/MY_TE_TECH1/META-INF/
- Fault_Tolerance/MY_TE_TECH1/META-INF/MANIFEST.MF
- Fault_Tolerance/MY_TE_TECH1/pom.xml
- Fault_Tolerance/MY_TE_TECH1/src/
- Fault_Tolerance/MY_TE_TECH1/src/main/
- Fault_Tolerance/MY_TE_TECH1/src/main/java/
- Fault_Tolerance/MY_TE_TECH1/src/main/java/org/
- Fault_Tolerance/MY_TE_TECH1/src/main/java/org/opendaylight/
- Fault_Tolerance/MY_TE_TECH1/src/main/java/org/opendaylight/controller/
- Fault_Tolerance/MY_TE_TECH1/src/main/java/org/opendaylight/controller/routing/
- Fault_Tolerance/MY_TE_TECH1/src/main/java/org/opendaylight/controller/routing/MY_TE_TECH/
- Fault_Tolerance/MY_TE_TECH1/src/main/java/org/opendaylight/controller/routing/MY_TE_TECH/internal/
- Fault_Tolerance/MY_TE_TECH1/src/main/java/org/opendaylight/controller/routing/MY_TE_TECH/internal/Activator.java
- Fault_Tolerance/MY_TE_TECH1/src/main/java/org/opendaylight/controller/routing/MY_TE_TECH/internal/Dijkstras.java
- Fault_Tolerance/MY_TE_TECH1/src/main/java/org/opendaylight/controller/routing/MY_TE_TECH/internal/MY_TE_TECH.java
- Fault_Tolerance/MY_TE_TECH1/src/main/java/org/opendaylight/controller/routing/MY_TE_TECH/internal/SRLG.java
- Fault_Tolerance/MY_TE_TECH1/src/test/
- Fault_Tolerance/MY_TE_TECH1/src/test/java/
- Fault_Tolerance/MY_TE_TECH1/target/
- Fault_Tolerance/MY_TE_TECH1/target/checkstyle-cachefile
- Fault_Tolerance/MY_TE_TECH1/target/checkstyle-checker.xml
- Fault_Tolerance/MY_TE_TECH1/target/checkstyle-result.xml
- Fault_Tolerance/MY_TE_TECH1/target/classes/
- Fault_Tolerance/MY_TE_TECH1/target/classes/org/
- Fault_Tolerance/MY_TE_TECH1/target/classes/org/opendaylight/
- Fault_Tolerance/MY_TE_TECH1/target/classes/org/opendaylight/controller/
- Fault_Tolerance/MY_TE_TECH1/target/classes/org/opendaylight/controller/routing/
- Fault_Tolerance/MY_TE_TECH1/target/classes/org/opendaylight/controller/routing/MY_TE_TECH/
- Fault_Tolerance/MY_TE_TECH1/target/classes/org/opendaylight/controller/routing/MY_TE_TECH/internal/
- Fault_Tolerance/MY_TE_TECH1/target/classes/org/opendaylight/controller/routing/MY_TE_TECH/internal/Activator.class
- Fault_Tolerance/MY_TE_TECH1/target/classes/org/opendaylight/controller/routing/MY_TE_TECH/internal/Dijkstras.class
- Fault_Tolerance/MY_TE_TECH1/target/classes/org/opendaylight/controller/routing/MY_TE_TECH/internal/MY_TE_TECH$1.class
- Fault_Tolerance/MY_TE_TECH1/target/classes/org/opendaylight/controller/routing/MY_TE_TECH/internal/MY_TE_TECH$2.class
- Fault_Tolerance/MY_TE_TECH1/target/classes/org/opendaylight/controller/routing/MY_TE_TECH/internal/MY_TE_TECH$3.class
- Fault_Tolerance/MY_TE_TECH1/target/classes/org/opendaylight/controller/routing/MY_TE_TECH/internal/MY_TE_TECH$4.class
- Fault_Tolerance/MY_TE_TECH1/target/classes/org/opendaylight/controller/routing/MY_TE_TECH/internal/MY_TE_TECH$5.class
- Fault_Tolerance/MY_TE_TECH1/target/classes/org/opendaylight/controller/routing/MY_TE_TECH/internal/MY_TE_TECH.class
- Fault_Tolerance/MY_TE_TECH1/target/classes/org/opendaylight/controller/routing/MY_TE_TECH/internal/Node.class
- Fault_Tolerance/MY_TE_TECH1/target/classes/org/opendaylight/controller/routing/MY_TE_TECH/internal/SRLG.class
- Fault_Tolerance/MY_TE_TECH1/target/generated-sources/
- Fault_Tolerance/MY_TE_TECH1/target/generated-sources/annotations/
- Fault_Tolerance/MY_TE_TECH1/target/routing.MY_TE_TECH-0.4.1-SNAPSHOT.jar
- Fault_Tolerance/MY_TE_TECH1/target-ide/
- Fault_Tolerance/MY_TE_TECH1/target-ide/classes/
- Fault_Tolerance/MY_TE_TECH1/target-ide/classes/org/
- Fault_Tolerance/MY_TE_TECH1/target-ide/classes/org/opendaylight/
- Fault_Tolerance/MY_TE_TECH1/target-ide/classes/org/opendaylight/controller/
- Fault_Tolerance/MY_TE_TECH1/target-ide/classes/org/opendaylight/controller/routing/
- Fault_Tolerance/MY_TE_TECH1/target-ide/classes/org/opendaylight/controller/routing/MY_TE_TECH/
- Fault_Tolerance/MY_TE_TECH1/target-ide/classes/org/opendaylight/controller/routing/MY_TE_TECH/internal/
- Fault_Tolerance/MY_TE_TECH1/target-ide/classes/org/opendaylight/controller/routing/MY_TE_TECH/internal/Activator.class
- Fault_Tolerance/MY_TE_TECH1/target-ide/classes/org/opendaylight/controller/routing/MY_TE_TECH/internal/Dijkstras.class
- Fault_Tolerance/MY_TE_TECH1/target-ide/classes/org/opendaylight/controller/routing/MY_TE_TECH/internal/MY_TE_TECH$1.class
- Fault_Tolerance/MY_TE_TECH1/target-ide/classes/org/opendaylight/controller/routing/MY_TE_TECH/internal/MY_TE_TECH$2.class
- Fault_Tolerance/MY_TE_TECH1/target-ide/classes/org/opendaylight/controller/routing/MY_TE_TECH/internal/MY_TE_TECH$3.class
- Fault_Tolerance/MY_TE_TECH1/target-ide/classes/org/opendaylight/controller/routing/MY_TE_TECH/internal/MY_TE_TECH$4.class
- Fault_Tolerance/MY_TE_TECH1/target-ide/classes/org/opendaylight/controller/routing/MY_TE_TECH/internal/MY_TE_TECH.class
- Fault_Tolerance/MY_TE_TECH1/target-ide/classes/org/opendaylight/controller/routing/MY_TE_TECH/internal/Node.class
- Fault_Tolerance/MY_TE_TECH1/target-ide/classes/org/opendaylight/controller/routing/MY_TE_TECH/internal/SRLG.class
- Fault_Tolerance/MY_TE_TECH1/target-ide/test-classes/
- Fault_Tolerance/nl.awk
- Fault_Tolerance/recovery_time_fault_tolerance.awk
- Fault_Tolerance/routing.MY_TE_TECH-0.4.1-SNAPSHOT.jar
- Fault_Tolerance/run_scenarios.sh
- Fault_Tolerance/run_total.sh
- Fault_Tolerance/SERVER_SENDING2.log
- Fault_Tolerance/SERVER_SENDING3.log
- Fault_Tolerance/SERVER_SENDING4.log
- Fault_Tolerance/Small_topo.py
- Fault_Tolerance/UDP_Client_UNI.class
- Fault_Tolerance/UDP_Client_UNI.java
- Fault_Tolerance/UDP_SERVER_UNI.class
- Fault_Tolerance/UDP_SERVER_UNI.java
- Fault_Tolerance/Untitled 1.ods
- Fault_Tolerance/Untitled 1.xlsx
