# Supplementary material for: Increasing fault tolerance of data plane on the internet of things using the software-defined networks
Source: PeerJ Comput Sci. 2021 May 27;7:e543. doi: 10.7717/peerj-cs.543 (PMC8176526; doi:10.7717/peerj-cs.543)
Supplement: Supplemental Information 1 [file peerj-cs-07-543-s001.zip › Fault_Tolerance/calc_time.awk]

BEGIN{
c=0
tot=0
}
{
  if(int($1)!=0){ tot+=int($1); c++}
}
END{
if(c!=0)
 print tot/c
}
