# Supplementary material for: Increasing fault tolerance of data plane on the internet of things using the software-defined networks
Source: PeerJ Comput Sci. 2021 May 27;7:e543. doi: 10.7717/peerj-cs.543 (PMC8176526; doi:10.7717/peerj-cs.543)
Supplement: Supplemental Information 1 [file peerj-cs-07-543-s001.zip › Fault_Tolerance/delay.awk]

BEGIN{
	tot=0
	c=0
}
{
	if($6=="P" ){tot+=int($3); c++;}

}
END{

	print "Average Delay=" tot/c 
}
