# Supplementary material for: Increasing fault tolerance of data plane on the internet of things using the software-defined networks
Source: PeerJ Comput Sci. 2021 May 27;7:e543. doi: 10.7717/peerj-cs.543 (PMC8176526; doi:10.7717/peerj-cs.543)
Supplement: Supplemental Information 1 [file peerj-cs-07-543-s001.zip › Fault_Tolerance/failtime.awk]

BEGIN{
	tot=0
	c=0
	currrent=0
	prev=0
	temp=0
	firatflag=0 # to avoid first record
	max=0;
}
{
	 current=$7
	 temp=current-prev
	 if(temp>0 && firstflag!=0)
	{
            if(temp>max)max=temp
	}
	prev=$7
	firstflag=1
}
END{
   print max

}
