# Supplementary material for: Increasing fault tolerance of data plane on the internet of things using the software-defined networks
Source: PeerJ Comput Sci. 2021 May 27;7:e543. doi: 10.7717/peerj-cs.543 (PMC8176526; doi:10.7717/peerj-cs.543)
Supplement: Supplemental Information 1 [file peerj-cs-07-543-s001.zip › Fault_Tolerance/IoTDevice.py]

import socket,os,sys
import subprocess,time
hostname=str(sys.argv[1])
Total_energy=float(sys.argv[4])
TX_Power=float(sys.argv[2])
RX_Power=float(sys.argv[3])

#hostname=""
base_bw=250000#250kbps

RX_Bytes= subprocess.check_output("ifconfig "+hostname+"eth0 | grep \"RX bytes\" ", shell=True)
rx=RX_Bytes[:RX_Bytes.index("TX bytes")]
rb=int(rx[rx.index(":")+1:rx.index("(")])
tx=RX_Bytes[RX_Bytes.index("TX bytes"):]
tb=int(tx[tx.index(":")+1:tx.index("(")])
ctime=time.time()
crb=rb
ctb=tb
client_socket = socket.socket(socket.AF_INET, socket.SOCK_DGRAM)
while True:
	message="A"
	time.sleep(2)
	client_socket.sendto(message.encode(),('127.0.0.1',8000))
	RX_Bytes= subprocess.check_output("ifconfig "+hostname+"eth0 | grep \"RX bytes\" ", shell=True)
	rx=RX_Bytes[:RX_Bytes.index("TX bytes")]
	rb=int(rx[rx.index(":")+1:rx.index("(")])
	tx=RX_Bytes[RX_Bytes.index("TX bytes"):]
	tb=int(tx[tx.index(":")+1:tx.index("(")])
	ctime=time.time()-ctime
	Energy_Cons=(((tb-ctb)*8/ctime)/base_bw)*TX_Power+(((rb-crb)*8/ctime)/base_bw)*RX_Power
	Total_energy=Total_energy-Energy_Cons
	print(ctime,Total_energy , Energy_Cons)
	ctime=time.time()
	crb=rb
	ctb=tb
	if Total_energy <=0:
	   RX_Bytes= subprocess.check_output("ifconfig "+hostname+"eth0 down", shell=True)#disable network card
           break
client_socket.close()


"""
selfip="127.0.0.2"
portcount="5"

selfip=str(sys.argv[1])
portcount=str(sys.argv[2])
manager=str(sys.argv[3])

#print(selfip,' ',portcount,' ',manager)
client_socket = socket.socket(socket.AF_INET, socket.SOCK_STREAM)
server_address = (manager, 8000)
client_socket.connect(server_address)

request_header = 'GET /'+'?ip='+str(selfip.rstrip())+'?noi='+str(portcount.rstrip())+'?src_prt='+str(50005)+' HTTP/1.0\r\nHost:'+manager+'\r\n\r\n'
client_socket.send(request_header.encode())
response = ''
while True:
    recv = client_socket.recv(1024)
    if not recv:
        break
    response += recv.decode()
    print(response)
client_socket.close()

HOST = selfip  # Standard loopback interface address (localhost)
PORT = 50005        # Port to listen on (non-privileged ports are > 1023)

s=socket.socket(socket.AF_INET, socket.SOCK_STREAM)
s.bind((HOST, PORT))
s.listen(1)
while True:
        conn, addr = s.accept()
        print('Connected by', addr)
        data = conn.recv(2048)
        print(data.decode())
        conn.sendall("OK".encode())
        response=data.decode()
        q = response.split("\\n")
        for h in q:
            print(h)
        for h in q:
            os.system(h)
"""
