# Supplementary material for: Increasing fault tolerance of data plane on the internet of things using the software-defined networks
Source: PeerJ Comput Sci. 2021 May 27;7:e543. doi: 10.7717/peerj-cs.543 (PMC8176526; doi:10.7717/peerj-cs.543)
Supplement: Supplemental Information 1 [file peerj-cs-07-543-s001.zip › Fault_Tolerance/loss.awk]

BEGIN{
	tot=0
	c=0
}
{
	 if($6=="P")c++;

}
END{
	 command="awk -f nl.awk " filename " > nl.txt" 
	system(command)
	getline l < "nl.txt";
	print 1-(c/l)

}
