# Supplementary material for: Increasing fault tolerance of data plane on the internet of things using the software-defined networks
Source: PeerJ Comput Sci. 2021 May 27;7:e543. doi: 10.7717/peerj-cs.543 (PMC8176526; doi:10.7717/peerj-cs.543)
Supplement: Supplemental Information 1 [file peerj-cs-07-543-s001.zip › Fault_Tolerance/MY_TE_TECH/.settings/org.eclipse.core.resources.prefs]

eclipse.preferences.version=1
encoding//src/main/java=UTF-8
encoding//src/test/java=UTF-8
encoding/<project>=UTF-8
