# Supplementary material for: Increasing fault tolerance of data plane on the internet of things using the software-defined networks
Source: PeerJ Comput Sci. 2021 May 27;7:e543. doi: 10.7717/peerj-cs.543 (PMC8176526; doi:10.7717/peerj-cs.543)
Supplement: Supplemental Information 1 [file peerj-cs-07-543-s001.zip › Fault_Tolerance/MY_TE_TECH/META-INF/MANIFEST.MF]

Manifest-Version: 1.0
Bnd-LastModified: 1605209233432
Build-Jdk: 1.8.0_45
Built-By: root
Bundle-Activator: org.opendaylight.controller.routing.MY_TE_TECH.interna
 l.Activator
Bundle-ManifestVersion: 2
Bundle-Name: routing.MY_TE_TECH
Bundle-SymbolicName: org.opendaylight.controller.routing.MY_TE_TECH
Bundle-Version: 0.4.1.SNAPSHOT
Created-By: Apache Maven Bundle Plugin
Export-Package: org.gnu.glpk;version="0.4.1.SNAPSHOT"
Import-Package: edu.uci.ics.jung.algorithms.shortestpath;version="[2.0,3
 )",edu.uci.ics.jung.graph;version="[2.0,3)",edu.uci.ics.jung.graph.util
 ;version="[2.0,3)",org.apache.commons.collections15;version="[2.0,3)",o
 rg.apache.felix.dm;version="[3.0,4)",org.gnu.glpk,org.opendaylight.cont
 roller.clustering.services;version="[0.5,1)",org.opendaylight.controlle
 r.hosttracker;version="[0.5,1)",org.opendaylight.controller.hosttracker
 .hostAware;version="[0.5,1)",org.opendaylight.controller.sal.action;ver
 sion="[0.7,1)",org.opendaylight.controller.sal.core;version="[0.7,1)",o
 rg.opendaylight.controller.sal.flowprogrammer;version="[0.7,1)",org.ope
 ndaylight.controller.sal.match;version="[0.7,1)",org.opendaylight.contr
 oller.sal.packet;version="[0.7,1)",org.opendaylight.controller.sal.read
 er;version="[0.7,1)",org.opendaylight.controller.sal.routing;version="[
 0.7,1)",org.opendaylight.controller.sal.topology;version="[0.7,1)",org.
 opendaylight.controller.sal.utils;version="[0.7,1)",org.opendaylight.co
 ntroller.statisticsmanager;version="[0.5,1)",org.opendaylight.controlle
 r.switchmanager;version="[0.7,1)",org.opendaylight.controller.topologym
 anager;version="[0.4,1)",org.slf4j;version="[1.7,2)"
Tool: Bnd-1.50.0
