# Supplementary material for: Increasing fault tolerance of data plane on the internet of things using the software-defined networks
Source: PeerJ Comput Sci. 2021 May 27;7:e543. doi: 10.7717/peerj-cs.543 (PMC8176526; doi:10.7717/peerj-cs.543)
Supplement: Supplemental Information 1 [file peerj-cs-07-543-s001.zip › Fault_Tolerance/MY_TE_TECH/pom.xml]

<?xml version="1.0" encoding="UTF-8"?>
<project xmlns="http://maven.apache.org/POM/4.0.0" xmlns:xsi="http://www.w3.org/2001/XMLSchema-instance" xsi:schemaLocation="http://maven.apache.org/POM/4.0.0 http://maven.apache.org/xsd/maven-4.0.0.xsd">
  <modelVersion>4.0.0</modelVersion>
  <parent>
    <groupId>org.opendaylight.controller</groupId>
    <artifactId>commons.opendaylight</artifactId>
    <version>1.4.1-SNAPSHOT</version>
    <relativePath>../../commons/opendaylight</relativePath>
  </parent>
  <scm>
    <connection>scm:git:ssh://git.opendaylight.org:29418/controller.git</connection>
    <developerConnection>scm:git:ssh://git.opendaylight.org:29418/controller.git</developerConnection>
    <url>https://wiki.opendaylight.org/view/OpenDaylight_Controller:Main</url>
    <tag>HEAD</tag>
  </scm>

  <artifactId>routing.MY_TE_TECH</artifactId>
  <version>0.4.1-SNAPSHOT</version>
  <packaging>bundle</packaging>

  <build>
    <plugins>
      <plugin>
        <groupId>org.apache.felix</groupId>
        <artifactId>maven-bundle-plugin</artifactId>
        <version>${bundle.plugin.version}</version>
        <extensions>true</extensions>
        <configuration>
          <instructions>
            <Import-Package>

*
            </Import-Package>
 <Export-Package>
org.gnu.glpk.*
</Export-Package>
            <Bundle-Activator>
              org.opendaylight.controller.routing.MY_TE_TECH.internal.Activator
            </Bundle-Activator>
          </instructions>
          <manifestLocation>${project.basedir}/META-INF</manifestLocation>
        </configuration>
      </plugin>
    </plugins>
  </build>
    <repositories>
        <repository>
            <id>XypronRelease</id>
            <name>Xypron Release</name>
            <url>https://www.xypron.de/repository</url>
            <layout>default</layout>
        </repository>
    </repositories>
  <dependencies>
  <dependency>
   <groupId>org.opendaylight.controller</groupId>
   <artifactId>clustering.services</artifactId>
  </dependency>
   <dependency>
      <groupId>org.opendaylight.controller</groupId>
      <artifactId>sal</artifactId>
    </dependency>
    <dependency>
      <groupId>org.opendaylight.controller</groupId>
      <artifactId>switchmanager</artifactId>
    </dependency>
    <dependency>
      <groupId>org.opendaylight.controller</groupId>
      <artifactId>topologymanager</artifactId>
    </dependency>
    <dependency>
      <groupId>org.opendaylight.controller</groupId>
      <artifactId>statisticsmanager</artifactId>
    </dependency>
    <dependency>
      <groupId>junit</groupId>
      <artifactId>junit</artifactId>
    </dependency>
    <dependency>
      <groupId>org.opendaylight.controller.thirdparty</groupId>
      <artifactId>net.sf.jung2</artifactId>
    </dependency>
    <dependency>
      <groupId>equinoxSDK381</groupId>
      <artifactId>org.apache.felix.gogo.runtime</artifactId>
    </dependency>
    <dependency>
        <groupId>org.opendaylight.controller</groupId>
        <artifactId>hosttracker</artifactId>
    </dependency>
<dependency>
    <groupId>org.gnu.glpk</groupId>
    <artifactId>glpk-java</artifactId>
   <version>1</version>
   <scope>system</scope>
    <systemPath>/home/rezmo/glpk-java.jar</systemPath>
</dependency>
  </dependencies>
</project>
