# Supplementary material for: Increasing fault tolerance of data plane on the internet of things using the software-defined networks
Source: PeerJ Comput Sci. 2021 May 27;7:e543. doi: 10.7717/peerj-cs.543 (PMC8176526; doi:10.7717/peerj-cs.543)
Supplement: Supplemental Information 1 [file peerj-cs-07-543-s001.zip › Fault_Tolerance/MY_TE_TECH/src/main/java/BaseLib/BaseVertex.java]

package BaseLib;

/*
 *
 * Copyright (c) 2004-2008 Arizona State University.  All rights
 * reserved.
 *
 * Redistribution and use in source and binary forms, with or without
 * modification, are permitted provided that the following conditions
 * are met:
 *
 * 1. Redistributions of source code must retain the above copyright
 *    notice, this list of conditions and the following disclaimer.
 *
 * 2. Redistributions in binary form must reproduce the above copyright
 *    notice, this list of conditions and the following disclaimer in
 *    the documentation and/or other materials provided with the
 *    distribution.
 *
 * THIS SOFTWARE IS PROVIDED BY ARIZONA STATE UNIVERSITY ``AS IS'' AND
 * ANY EXPRESSED OR IMPLIED WARRANTIES, INCLUDING, BUT NOT LIMITED TO,
 * THE IMPLIED WARRANTIES OF MERCHANTABILITY AND FITNESS FOR A PARTICULAR
 * PURPOSE ARE DISCLAIMED.  IN NO EVENT SHALL ARIZONA STATE UNIVERSITY
 * NOR ITS EMPLOYEES BE LIABLE FOR ANY DIRECT, INDIRECT, INCIDENTAL,
 * SPECIAL, EXEMPLARY, OR CONSEQUENTIAL DAMAGES (INCLUDING, BUT NOT
 * LIMITED TO, PROCUREMENT OF SUBSTITUTE GOODS OR SERVICES; LOSS OF USE,
 * DATA, OR PROFITS; OR BUSINESS INTERRUPTION) HOWEVER CAUSED AND ON ANY
 * THEORY OF LIABILITY, WHETHER IN CONTRACT, STRICT LIABILITY, OR TORT
 * (INCLUDING NEGLIGENCE OR OTHERWISE) ARISING IN ANY WAY OUT OF THE USE
 * OF THIS SOFTWARE, EVEN IF ADVISED OF THE POSSIBILITY OF SUCH DAMAGE.
 *
 */


/**
 * @author <a href='mailto:Yan.Qi@asu.edu'>Yan Qi</a>
 * @version $Revision: 430 $
 * @date $Date: 2008-07-27 16:31:56 -0700 (Sun, 27 Jul 2008) $
 */
public interface BaseVertex
{
        int get_id();
        double get_weight();
        void set_weight(double weight);
}
