# Supplementary material for: Increasing fault tolerance of data plane on the internet of things using the software-defined networks
Source: PeerJ Comput Sci. 2021 May 27;7:e543. doi: 10.7717/peerj-cs.543 (PMC8176526; doi:10.7717/peerj-cs.543)
Supplement: Supplemental Information 1 [file peerj-cs-07-543-s001.zip › Fault_Tolerance/MY_TE_TECH/src/main/java/org/opendaylight/controller/routing/MY_TE_TECH/internal/SRLG.java]

package org.opendaylight.controller.routing.MY_TE_TECH.internal;
import org.gnu.glpk.GLPK;
import org.gnu.glpk.GLPKConstants;
import org.gnu.glpk.SWIGTYPE_p_double;
import org.gnu.glpk.SWIGTYPE_p_int;
import org.gnu.glpk.glp_prob;
import org.gnu.glpk.glp_iocp;
public class SRLG {
     double[][] Node_Matrix;
    double INFINITY=99999999;
    int Variable_Count=0;
    int x[][][];
    int S[][][];
    int shr[][];
    int[] first_path;
    int[] second_path;
    int first_path_len=0, second_path_len=0;
    boolean findpath=false;
    int source=0, destination=0,numpaths=0, numgroups=0;
    public SRLG(double[][] mat,int[][] shared,int src,int dst, int K, int G)
    {
         Node_Matrix=Init_Node_Matrix(mat);
         Variable_Count=mat.length;
         source=src-1;//begins from 0
         destination=dst-1;
         numpaths=K; // number of disjoint paths
         numgroups=G;
         shr=shared;
         first_path=new int[mat.length];
         second_path=new int[mat.length];
         System.out.println("Problem created" +numgroups+" " +shr.length);
    }
    public void Solve()
    {
         glp_prob lp;
        glp_iocp iocp;
        SWIGTYPE_p_int ind;
        SWIGTYPE_p_double val;
        int ret;
    //  Create problem
        lp = GLPK.glp_create_prob();
        System.out.println("Problem created");
        GLPK.glp_set_prob_name(lp, "SRLG_PROBLEM");
        x=new int [Variable_Count][][];
        //define variables
         for(int i=0; i<Variable_Count; i++)
         {
              x[i]=new int[Variable_Count][numpaths];
              for(int j=0; j<Variable_Count; j++)
              {
                   x[i][j]=new int[numpaths+1];
                   for(int k=1; k<=numpaths; k++)
                  {
                        if(i!=j)
                        {
                                  x[i][j][k] = GLPK.glp_add_cols(lp, 1);
                                  String name1 = "x[" + i + "," + j +","+k+ "]";
                                  GLPK.glp_set_col_name(lp, x[i][j][k], name1);
                                   GLPK.glp_set_col_kind(lp, x[i][j][k], GLPKConstants.GLP_BV);
                        }
                  }
              }
         }
    /*     S=new int[Variable_Count][][];
         for(int i=0; i<Variable_Count; i++)
         {
              S[i]=new int[Variable_Count][numgroups];
              for(int j=0; j<Variable_Count; j++)
              {
                   S[i][j]=new int[numgroups+1];
                   for(int g=1; g<=numgroups; g++)
                  {
                        if(i!=j)
                        {
                                  S[i][j][g] = GLPK.glp_add_cols(lp, 1);
                                  String name1 = "S[" + i + "," + j +","+g+ "]";
                                  GLPK.glp_set_col_name(lp, S[i][j][g], name1);
                                   GLPK.glp_set_col_kind(lp, S[i][j][g], GLPKConstants.GLP_BV);
                        }
                  }
              }
         }*/
          S=new int[Variable_Count][Variable_Count][numgroups*2];
         for(int i=0; i<Variable_Count; i++)
              for(int j=0; j<Variable_Count; j++)
                   for(int g=1; g<=numgroups; g++)
                        S[i][j][g]=0;
         int group=0;
         for(int i=0;i<shr.length; i++)
         {
             if(i%2==0)
                  group++;
             S[shr[i][0]][shr[i][1]][group]=1;
             //System.out.println("S["+shr[i][0]+","+shr[i][1]+","+group+"]");
         }
           //define Constraints
          // the number of decision variables is n*n
         int n=Variable_Count*Variable_Count;
        ind = GLPK.new_intArray(n);
        val = GLPK.new_doubleArray(n);
        int row=0;
   //   source constraint
          int m=0;
        for(int k=1; k<=numpaths; k++)
        {
                  m=0;
                  row=GLPK.glp_add_rows(lp,1);
                 GLPK.glp_set_row_name(lp, row, "source_constraint"+String.valueOf(k));
                 GLPK.glp_set_row_bnds(lp, row, GLPKConstants.GLP_FX, 1, 1);
             for (int j = 0; j <Variable_Count; j++)
                 {
                  if(j!=source){
                           m++;
                         GLPK.intArray_setitem(ind, m, x[source][j][k]);
                         GLPK.doubleArray_setitem(val, m, 1);
                  }
                      }
             for (int j = 0; j <Variable_Count; j++)
             {
                  if(j!=source ){
                           m++;
                         GLPK.intArray_setitem(ind, m, x[j][source][k]);
                         GLPK.doubleArray_setitem(val, m, -1);
                  }
                      }
                 GLPK.glp_set_mat_row(lp, row, m, ind, val);
        }
        //Internal constraints
        for(int i=0; i<Variable_Count; i++)
        {
                  for(int k=1; k<=numpaths; k++)
                  {
                    if(i!=source && source!=destination && i!=destination)
                    {
                           m=0;
                            row=GLPK.glp_add_rows(lp,1);
                           GLPK.glp_set_row_name(lp, row, "Internal_constraint"+String.valueOf(k));
                           GLPK.glp_set_row_bnds(lp, row, GLPKConstants.GLP_FX, 0, 0);
                            for (int j = 0; j <Variable_Count; j++)
                                {
                                      if(j!=i)
                                      {
                                               m++;
                                             GLPK.intArray_setitem(ind, m, x[i][j][k]);
                                             GLPK.doubleArray_setitem(val, m, 1);
                                      }
                                     }
                            for (int j = 0; j <Variable_Count; j++)
                            {
                                 if(j!=i)
                                 {
                                          m++;
                                        GLPK.intArray_setitem(ind, m, x[j][i][k]);
                                        GLPK.doubleArray_setitem(val, m, -1);
                                 }
                            }
                                GLPK.glp_set_mat_row(lp, row, m, ind, val);
                       }
                  }
        }
// DSJ constraints
        for(int i=0; i<Variable_Count; i++)
        {
             for(int j=0; j<Variable_Count; j++)
             {
                  for(int k1=1; k1<=numpaths; k1++)
                  {
                       for(int k2=1; k2<=numpaths; k2++)
                       {
                            if(k1!=k2 && i!=j)
                            {
                                    row=GLPK.glp_add_rows(lp,1);
                               GLPK.glp_set_row_name(lp, row, "DSJ_constraint"+String.valueOf(k1));
                               GLPK.glp_set_row_bnds(lp, row, GLPKConstants.GLP_UP, 0, 1);
                               GLPK.intArray_setitem(ind, 1, x[i][j][k1]);
                                GLPK.doubleArray_setitem(val, 1, 1);
                                GLPK.intArray_setitem(ind, 2, x[i][j][k2]);
                                GLPK.doubleArray_setitem(val, 2, 1);
                                  GLPK.glp_set_mat_row(lp, row, 2, ind, val);
                            }
                       }
                  }
             }
        }
        // SRL_DSJ constraint
        for(int i1=0; i1<Variable_Count; i1++)
        {
             for(int j1=0; j1<Variable_Count; j1++)
             {
                for(int i2=0; i2<Variable_Count; i2++)
                {
                     for(int j2=0; j2<Variable_Count; j2++)
                     {
                          for(int g=1; g<=numgroups; g++)
                          {
                               for(int k1=1; k1<=numpaths; k1++)
                                 {
                                      for(int k2=1; k2<=numpaths; k2++)
                                      {
                                           if(k1!=k2  && ((S[i1][j1][g]+ S[i2][j2][g])==2 && i1!=i2) && i1!=j1 && i2!=j2)
                                           {
                                                   row=GLPK.glp_add_rows(lp,1);
                                              GLPK.glp_set_row_name(lp, row, "SRLG_DSJ_constraint"+String.valueOf(k1));
                                              GLPK.glp_set_row_bnds(lp, row, GLPKConstants.GLP_UP, 0, 1);
                                              GLPK.intArray_setitem(ind, 1, x[i1][j1][k1]);
                                               GLPK.doubleArray_setitem(val, 1, 1);
                                               GLPK.intArray_setitem(ind, 2, x[i2][j2][k2]);
                                               GLPK.doubleArray_setitem(val, 2, 1);
                                                 //System.out.println(S[i1][j1][g]+"   "+i1+"   "+j1);
                                                 //System.out.println(S[i2][j2][g]+"   "+i2+"   "+j2);

                                                 GLPK.glp_set_mat_row(lp, row, 2, ind, val);
                                           }
                                      }
                                 }
                          }
                     }
                }
             }
        }
        GLPK.delete_intArray(ind);
        GLPK.delete_doubleArray(val);
        //objective function
        GLPK.glp_set_obj_name(lp, "SRLG Objective");
        GLPK.glp_set_obj_dir(lp, GLPKConstants.GLP_MIN);
        for (int i = 0; i < Variable_Count; i++)
        {
                for (int j = 0; j <Variable_Count; j++)
                {
                     for(int k=1; k<=numpaths; k++)
                     {
                          if(i!=j)
                                GLPK.glp_set_obj_coef(lp, x[i][j][k], Node_Matrix[i][j]);
                     }
                }
        }
    //  solve model
        iocp = new glp_iocp();
        GLPK.glp_init_iocp(iocp);
        iocp.setPresolve(GLPKConstants.GLP_ON);
        GLPK.glp_write_lp(lp, null, "yi.lp");//copy model formula to file
        ret = GLPK.glp_intopt(lp, iocp);
    //  Retrieve solution
        if (ret == 0) {
             findpath=true;
          write_mip_solution(lp);
        }
        else {
          System.out.println("The problem could not be solved");
        }
        // free memory
        GLPK.glp_delete_prob(lp);
    }
    public  double[][] Init_Node_Matrix(double[][] m)
    {
            double[][] Node_Matrix = new double[m.length][];
            for(int i = 0; i< m.length; i++){
             Node_Matrix [i] = new double[m[i].length];
             for (int j = 0; j < m[i].length; j++)
             {
                       if(m[i][j]!=0)
                              Node_Matrix[i][j] = m[i][j];
                        else
                               Node_Matrix[i][j]=INFINITY;
             }
            }
            return Node_Matrix;
    }
  /**
   * write integer solution
   * @param mip problem
   */
  public void write_mip_solution(glp_prob lp)
  {
    int i;
    int n;
    String name;
    double val;
    name = GLPK.glp_get_obj_name(lp);
    val  = GLPK.glp_mip_obj_val(lp);
    System.out.print(name);
    System.out.print(" = ");
    System.out.println(val);
    n = GLPK.glp_get_num_cols(lp);
    int k=0;
    for(i=1; i <= n; i++)
    {
      name = GLPK.glp_get_col_name(lp, i);
      val  = GLPK.glp_mip_col_val(lp, i);
      if(val>0){
           String str1=name.substring(name.lastIndexOf(",")+1,name.indexOf("]"));
           // System.out.print(str1+"  ");
            if(Integer.valueOf(str1)==1)//first path
      {k++;}
    }
    }
    int[][] temp_path1=new int[2][k];
    int j=0;
    for(i=1; i <= n; i++)
    {
      name = GLPK.glp_get_col_name(lp, i);
      val  = GLPK.glp_mip_col_val(lp, i);
      if(val>0)
      {
           String str1=name.substring(name.lastIndexOf(",")+1,name.indexOf("]"));
          // System.out.print(str1+"  ");
           if(Integer.valueOf(str1)==1)//first path
           {
                System.out.print(name+"   ");
                temp_path1[0][j]=Integer.valueOf(name.substring(name.indexOf("[")+1, name.indexOf(",")));
                temp_path1[1][j]=Integer.valueOf(name.substring(name.indexOf(",")+1, name.lastIndexOf(",")));
                j++;
           }
      }
    }
    System.out.println();
    first_path=make_path(temp_path1,j,source,destination);
    first_path_len=j;
    System.out.println();
    k=0;
    for(i=1; i <= n; i++)
    {
      name = GLPK.glp_get_col_name(lp, i);
      val  = GLPK.glp_mip_col_val(lp, i);
      if(val>0){
           String str1=name.substring(name.lastIndexOf(",")+1,name.indexOf("]"));
           // System.out.print(str1+"  ");
            if(Integer.valueOf(str1)==2)//second path
      {k++;}
    }
    }
    int[][] temp_path2=new int[2][k];
    j=0;
    for(i=1; i <= n; i++)
    {
      name = GLPK.glp_get_col_name(lp, i);
      val  = GLPK.glp_mip_col_val(lp, i);
      if(val>0)
      {
           String str1=name.substring(name.lastIndexOf(",")+1,name.indexOf("]"));
          // System.out.print(str1+"  ");
           if(Integer.valueOf(str1)==2)//second path
           {
                System.out.print(name+"   ");
                temp_path2[0][j]=Integer.valueOf(name.substring(name.indexOf("[")+1, name.indexOf(",")));
                temp_path2[1][j]=Integer.valueOf(name.substring(name.indexOf(",")+1, name.lastIndexOf(",")));
                j++;
           }
      }
    }
    System.out.println();
    second_path=make_path(temp_path2,j,source,destination);
    second_path_len=j;
    System.out.println();
  }
  public int[] make_path(int[][] path_matrix, int len,int src, int dst)
  {
       int[] path=new int[len+1];
       int index=src;
       int c=0;
       path[c++]=index;
       for(int i=0; i<len; i++)
       for(int j=0; j<len; j++)
            if(path_matrix[0][j]==index)
            {
                 index=path_matrix[1][j];
                 path[c++]=index;
                 //System.out.print(index+"-");
                 break;
           }
      /* for(int i=0; i<c; i++)
            System.out.print(path[i]+" ");*/
       return path;
  }
}
