# Supplementary material for: Increasing fault tolerance of data plane on the internet of things using the software-defined networks
Source: PeerJ Comput Sci. 2021 May 27;7:e543. doi: 10.7717/peerj-cs.543 (PMC8176526; doi:10.7717/peerj-cs.543)
Supplement: Supplemental Information 1 [file peerj-cs-07-543-s001.zip › Fault_Tolerance/MY_TE_TECH/src/main/java/Yen_K_Path/DijkstraShortestPathAlg.java]

package Yen_K_Path;
import java.util.Collections;
import java.util.HashMap;
import java.util.HashSet;
import java.util.LinkedList;
import java.util.List;
import java.util.Map;
import java.util.PriorityQueue;
import java.util.Set;
import java.util.Vector;

import BaseLib.BaseGraph;
import BaseLib.BaseVertex;


/**
 * @author <a href='mailto:Yan.Qi@asu.edu'>Yan Qi</a>
 * @version $Revision: 430 $
 * @latest $Date: 2008-07-27 16:31:56 -0700 (Sun, 27 Jul 2008) $
 */
public class DijkstraShortestPathAlg
{
        // Input
        BaseGraph _graph = null;

        // Intermediate variables
        Set<BaseVertex> _determined_vertex_set = new HashSet<BaseVertex>();
        PriorityQueue<BaseVertex> _vertex_candidate_queue = new PriorityQueue<BaseVertex>();
        Map<BaseVertex, Double> _start_vertex_distance_index = new HashMap<BaseVertex, Double>();

        Map<BaseVertex, BaseVertex> _predecessor_index = new HashMap<BaseVertex, BaseVertex>();

        /**
         * Default constructor.
         * @param graph
         */
        public DijkstraShortestPathAlg(final BaseGraph graph)
        {
                _graph = graph;
        }

        /**
         * Clear intermediate variables.
         */
        public void clear()
        {
                _determined_vertex_set.clear();
                _vertex_candidate_queue.clear();
                _start_vertex_distance_index.clear();
                _predecessor_index.clear();
        }

        /**
         * Getter for the distance in terms of the start vertex
         *
         * @return
         */
        public Map<BaseVertex, Double> get_start_vertex_distance_index()
        {
                return _start_vertex_distance_index;
        }

        /**
         * Getter for the index of the predecessors of vertices
         * @return
         */
        public Map<BaseVertex, BaseVertex> get_predecessor_index()
        {
                return _predecessor_index;
        }

        /**
         * Construct a tree rooted at "root" with
         * the shortest paths to the other vertices.
         *
         * @param root
         */
        public void get_shortest_path_tree(BaseVertex root)
        {
                determine_shortest_paths(root, null, true);
        }

        /**
         * Construct a flower rooted at "root" with
         * the shortest paths from the other vertices.
         *
         * @param root
         */
        public void get_shortest_path_flower(BaseVertex root)
        {
                determine_shortest_paths(null, root, false);
        }

        /**
         * Do the work
         */
        protected void determine_shortest_paths(BaseVertex source_vertex,
                        BaseVertex sink_vertex, boolean is_source2sink)
        {
                // 0. clean up variables
                clear();

                // 1. initialize members
                BaseVertex end_vertex = is_source2sink ? sink_vertex : source_vertex;
                BaseVertex start_vertex = is_source2sink ? source_vertex : sink_vertex;
                _start_vertex_distance_index.put(start_vertex, 0d);
                start_vertex.set_weight(0d);
                _vertex_candidate_queue.add(start_vertex);

                // 2. start searching for the shortest path
                while(!_vertex_candidate_queue.isEmpty())
                {
                        BaseVertex cur_candidate = _vertex_candidate_queue.poll();

                        if(cur_candidate.equals(end_vertex)) break;

                        _determined_vertex_set.add(cur_candidate);

                        _improve_to_vertex(cur_candidate, is_source2sink);
                }
        }

        /**
         * Update the distance from the source to the concerned vertex.
         * @param vertex
         */
        private void _improve_to_vertex(BaseVertex vertex, boolean is_source2sink)
        {
                // 1. get the neighboring vertices
                Set<BaseVertex> neighbor_vertex_list = is_source2sink ?
                        _graph.get_adjacent_vertices(vertex) : _graph.get_precedent_vertices(vertex);

                // 2. update the distance passing on current vertex
                for(BaseVertex cur_adjacent_vertex : neighbor_vertex_list)
                {
                        // 2.1 skip if visited before
                        if(_determined_vertex_set.contains(cur_adjacent_vertex)) continue;

                        // 2.2 calculate the new distance
                        double distance = _start_vertex_distance_index.containsKey(vertex)?
                                        _start_vertex_distance_index.get(vertex) : Graph.DISCONNECTED;

                        distance += is_source2sink ? _graph.get_edge_weight(vertex, cur_adjacent_vertex)
                                        : _graph.get_edge_weight(cur_adjacent_vertex, vertex);

                        // 2.3 update the distance if necessary
                        if(!_start_vertex_distance_index.containsKey(cur_adjacent_vertex)
                        || _start_vertex_distance_index.get(cur_adjacent_vertex) > distance)
                        {
                                _start_vertex_distance_index.put(cur_adjacent_vertex, distance);

                                _predecessor_index.put(cur_adjacent_vertex, vertex);

                                cur_adjacent_vertex.set_weight(distance);
                                _vertex_candidate_queue.add(cur_adjacent_vertex);
                        }
                }
        }

        /**
         * Note that, the source should not be as same as the sink! (we could extend
         * this later on)
         *
         * @param source_vertex
         * @param sink_vertex
         * @return
         */
        public Path get_shortest_path(BaseVertex source_vertex, BaseVertex sink_vertex)
        {
                determine_shortest_paths(source_vertex, sink_vertex, true);
                //
                List<BaseVertex> vertex_list = new Vector<BaseVertex>();
                double weight = _start_vertex_distance_index.containsKey(sink_vertex) ?
                        _start_vertex_distance_index.get(sink_vertex) : Graph.DISCONNECTED;
                if(weight != Graph.DISCONNECTED)
                {
                        BaseVertex cur_vertex = sink_vertex;
                        do{
                                vertex_list.add(cur_vertex);
                                cur_vertex = _predecessor_index.get(cur_vertex);
                        }while(cur_vertex != null && cur_vertex != source_vertex);
                        //
                        vertex_list.add(source_vertex);
                        Collections.reverse(vertex_list);
                }
                //
                return new Path(vertex_list, weight);
        }

        /// for updating the cost

        /**
         * Calculate the distance from the target vertex to the input
         * vertex using forward star form.
         * (FLOWER)
         *
         * @param vertex
         */
        public Path update_cost_forward(BaseVertex vertex)
        {
                double cost = Graph.DISCONNECTED;

                // 1. get the set of successors of the input vertex
                Set<BaseVertex> adj_vertex_set = _graph.get_adjacent_vertices(vertex);

                // 2. make sure the input vertex exists in the index
                if(!_start_vertex_distance_index.containsKey(vertex))
                {
                        _start_vertex_distance_index.put(vertex, Graph.DISCONNECTED);
                }

                // 3. update the distance from the root to the input vertex if necessary
                for(BaseVertex cur_vertex : adj_vertex_set)
                {
                        // 3.1 get the distance from the root to one successor of the input vertex
                        double distance = _start_vertex_distance_index.containsKey(cur_vertex)?
                                        _start_vertex_distance_index.get(cur_vertex) : Graph.DISCONNECTED;

                        // 3.2 calculate the distance from the root to the input vertex
                        distance += _graph.get_edge_weight(vertex, cur_vertex);
                        //distance += ((VariableGraph)_graph).get_edge_weight_of_graph(vertex, cur_vertex);

                        // 3.3 update the distance if necessary
                        double cost_of_vertex = _start_vertex_distance_index.get(vertex);
                        if(cost_of_vertex > distance)
                        {
                                _start_vertex_distance_index.put(vertex, distance);
                                _predecessor_index.put(vertex, cur_vertex);
                                cost = distance;
                        }
                }

                // 4. create the sub_path if exists
                Path sub_path = null;
                if(cost < Graph.DISCONNECTED)
                {
                        sub_path = new Path();
                        sub_path.set_weight(cost);
                        List<BaseVertex> vertex_list = sub_path.get_vertices();
                        vertex_list.add(vertex);

                        BaseVertex sel_vertex = _predecessor_index.get(vertex);
                        while(sel_vertex != null)
                        {
                                vertex_list.add(sel_vertex);
                                sel_vertex = _predecessor_index.get(sel_vertex);
                        }
                }

                return sub_path;
        }

        /**
         * Correct costs of successors of the input vertex using backward star form.
         * (FLOWER)
         *
         * @param vertex
         */
        public void correct_cost_backward(BaseVertex vertex)
        {
                // 1. initialize the list of vertex to be updated
                List<BaseVertex> vertex_list = new LinkedList<BaseVertex>();
                vertex_list.add(vertex);

                // 2. update the cost of relevant precedents of the input vertex
                while(!vertex_list.isEmpty())
                {           int i=0;
                        BaseVertex cur_vertex = vertex_list.remove(i);
                        double cost_of_cur_vertex = _start_vertex_distance_index.get(cur_vertex);

                        Set<BaseVertex> pre_vertex_set = _graph.get_precedent_vertices(cur_vertex);
                        for(BaseVertex pre_vertex : pre_vertex_set)
                        {
                                double cost_of_pre_vertex = _start_vertex_distance_index.containsKey(pre_vertex) ?
                                                _start_vertex_distance_index.get(pre_vertex) : Graph.DISCONNECTED;

                                double fresh_cost = cost_of_cur_vertex + _graph.get_edge_weight(pre_vertex, cur_vertex);
                                //double fresh_cost = cost_of_cur_vertex + ((VariableGraph)_graph).get_edge_weight_of_graph(pre_vertex, cur_vertex);
                                if(cost_of_pre_vertex > fresh_cost)
                                {
                                        _start_vertex_distance_index.put(pre_vertex, fresh_cost);
                                        _predecessor_index.put(pre_vertex, cur_vertex);
                                        vertex_list.add(pre_vertex);
                                }
                        }
                }
        }

}
