# Supplementary material for: Increasing fault tolerance of data plane on the internet of things using the software-defined networks
Source: PeerJ Comput Sci. 2021 May 27;7:e543. doi: 10.7717/peerj-cs.543 (PMC8176526; doi:10.7717/peerj-cs.543)
Supplement: Supplemental Information 1 [file peerj-cs-07-543-s001.zip › Fault_Tolerance/MY_TE_TECH/src/main/java/Yen_K_Path/Graph.java]

package Yen_K_Path;


import java.io.BufferedReader;
import java.io.BufferedWriter;
import java.io.File;
import java.io.FileNotFoundException;
import java.io.FileReader;
import java.io.FileWriter;
import java.io.IOException;
import java.io.Writer;
import java.util.HashMap;
import java.util.HashSet;
import java.util.List;
import java.util.Map;
import java.util.Set;
import java.util.Vector;

import BaseLib.BaseGraph;
import BaseLib.BaseVertex;


/**
 * @author <a href='mailto:Yan.Qi@asu.edu'>Yan Qi</a>
 * @version $Revision: 783 $
 * @latest $Date: 2009-06-19 12:19:27 -0700 (Fri, 19 Jun 2009) $
 */
public class Graph implements BaseGraph
{
        public final static double DISCONNECTED = Double.MAX_VALUE;

        // index of fan-outs of one vertex
        public Map<Integer, Set<BaseVertex>> _fanout_vertices_index =
                new HashMap<Integer, Set<BaseVertex>>();

        // index for fan-ins of one vertex
        public Map<Integer, Set<BaseVertex>> _fanin_vertices_index =
                new HashMap<Integer, Set<BaseVertex>>();

        // index for edge weights in the graph
        public Map<Pair<Integer, Integer>, Double> _vertex_pair_weight_index =
                new HashMap<Pair<Integer,Integer>, Double>();

        // index for vertices in the graph
        public Map<Integer, BaseVertex> _id_vertex_index =
                new HashMap<Integer, BaseVertex>();

        // list of vertices in the graph
        public List<BaseVertex> _vertex_list = new Vector<BaseVertex>();

        // the number of vertices in the graph
        public int _vertex_num = 0;

        // the number of arcs in the graph
        public int _edge_num = 0;

        /**
         * Constructor 1
         * @param data_file_name
         */
        public Graph(final String data_file_name)
        {
                import_from_file(data_file_name);
        }

        /**
         * Constructor 2
         *
         * @param graph
         */
        public Graph(final Graph graph_)
        {
                _vertex_num = graph_._vertex_num;
                _edge_num = graph_._edge_num;
                _vertex_list.addAll(graph_._vertex_list);
                _id_vertex_index.putAll(graph_._id_vertex_index);
                _fanin_vertices_index.putAll(graph_._fanin_vertices_index);
                _fanout_vertices_index.putAll(graph_._fanout_vertices_index);
                _vertex_pair_weight_index.putAll(graph_._vertex_pair_weight_index);
        }

        /**
         * Default constructor
         */
        public Graph(){};

        /**
         * Clear members of the graph.
         */
        public void clear()
        {
                _vertex_num = 0;
                _edge_num = 0;
                _vertex_list.clear();
                _id_vertex_index.clear();
                _fanin_vertices_index.clear();
                _fanout_vertices_index.clear();
                _vertex_pair_weight_index.clear();
        }

        /**
         * There is a requirement for the input graph.
         * The ids of vertices must be consecutive.
         *
         * @param data_file_name
         */
        public void import_from_file(final String data_file_name)
        {
                try
                {
                        // 1. read the file and put the content in the buffer
                        FileReader input = new FileReader(data_file_name);
                        BufferedReader bufRead = new BufferedReader(input);

                        boolean is_first_line = true;
                        String line;         // String that holds current file line

                        // 2. Read first line
                        line = bufRead.readLine();
                        while(line != null)
                        {
                                // 2.1 skip the empty line
                                if(line.trim().equals(""))
                                {
                                        line = bufRead.readLine();
                                        continue;
                                }

                                // 2.2 generate nodes and edges for the graph
                                if(is_first_line)
                                {
                                        //2.2.1 obtain the number of nodes in the graph

                                        is_first_line = false;
                                        _vertex_num = Integer.parseInt(line.trim());
                                        for(int i=0; i<_vertex_num; ++i)
                                        {
                                                BaseVertex vertex = new Vertex();
                                                _vertex_list.add(vertex);
                                                _id_vertex_index.put(vertex.get_id(), vertex);
                                        }

                                }else
                                {
                                        //2.2.2 find a new edge and put it in the graph
                                        String[] str_list = line.trim().split("\\s");

                                        int start_vertex_id = Integer.parseInt(str_list[0]);
                                        int end_vertex_id = Integer.parseInt(str_list[1]);
                                        double weight = Double.parseDouble(str_list[2]);
                                        add_edge(start_vertex_id, end_vertex_id, weight);
                                }
                                //
                                line = bufRead.readLine();
                        }
                        bufRead.close();

                }catch (IOException e)
                {
                        // If another exception is generated, print a stack trace
                        e.printStackTrace();
                }
        }

        /**
         * Note that this may not be used externally, because some other members in the class
         * should be updated at the same time.
         *
         * @param start_vertex_id
         * @param end_vertex_id
         * @param weight
         */
        public void add_edge(int start_vertex_id, int end_vertex_id, double weight)
        {
                // actually, we should make sure all vertices ids must be correct.
                if(!_id_vertex_index.containsKey(start_vertex_id)
                || !_id_vertex_index.containsKey(end_vertex_id)
                || start_vertex_id == end_vertex_id)
                {
                        throw new IllegalArgumentException("The edge from "+start_vertex_id
                                        +" to "+end_vertex_id+" does not exist in the graph.");
                }

                // update the adjacent-list of the graph
                Set<BaseVertex> fanout_vertex_set = new HashSet<BaseVertex>();
                if(_fanout_vertices_index.containsKey(start_vertex_id))
                {
                        fanout_vertex_set = _fanout_vertices_index.get(start_vertex_id);
                }
                fanout_vertex_set.add(_id_vertex_index.get(end_vertex_id));
                _fanout_vertices_index.put(start_vertex_id, fanout_vertex_set);

                //
                Set<BaseVertex> fanin_vertex_set = new HashSet<BaseVertex>();
                if(_fanin_vertices_index.containsKey(end_vertex_id))
                {
                        fanin_vertex_set = _fanin_vertices_index.get(end_vertex_id);
                }
                fanin_vertex_set.add(_id_vertex_index.get(start_vertex_id));
                _fanin_vertices_index.put(end_vertex_id, fanin_vertex_set);

                // store the new edge
                _vertex_pair_weight_index.put(
                                new Pair<Integer, Integer>(start_vertex_id, end_vertex_id),
                                weight);

                ++_edge_num;
        }

        /**
         * Store the graph information into a file.
         *
         * @param file_name
         */
        public void export_to_file(final String file_name)
        {
                //1. prepare the text to export
                StringBuffer sb = new StringBuffer();
                sb.append(_vertex_num+"\n\n");
                for(Pair<Integer, Integer> cur_edge_pair : _vertex_pair_weight_index.keySet())
                {
                        int starting_pt_id = cur_edge_pair.first();
                        int ending_pt_id = cur_edge_pair.second();
                        double weight = _vertex_pair_weight_index.get(cur_edge_pair);
                        sb.append(starting_pt_id+"        "+ending_pt_id+"        "+weight+"\n");
                }
                //2. open the file and put the data into the file.
                Writer output = null;
                try {
                        // use buffering
                        // FileWriter always assumes default encoding is OK!
                        output = new BufferedWriter(new FileWriter(new File(file_name)));
                        output.write(sb.toString());
                }catch(FileNotFoundException e)
                {
                        e.printStackTrace();
                }catch(IOException e)
                {
                        e.printStackTrace();
                }finally {
                        // flush and close both "output" and its underlying FileWriter
                        try
                        {
                                if (output != null) output.close();
                        } catch(IOException e)
                        {
                                e.printStackTrace();
                        }
                }
        }

        /* (non-Javadoc)
         * @see edu.asu.emit.qyan.alg.model.abstracts.BaseGraph#get_adjacent_vertices(edu.asu.emit.qyan.alg.model.abstracts.BaseVertex)
         */
        @Override
        public Set<BaseVertex> get_adjacent_vertices(BaseVertex vertex)
        {
                return _fanout_vertices_index.containsKey(vertex.get_id())
                                ? _fanout_vertices_index.get(vertex.get_id())
                                : new HashSet<BaseVertex>();
        }

        /* (non-Javadoc)
         * @see edu.asu.emit.qyan.alg.model.abstracts.BaseGraph#get_precedent_vertices(edu.asu.emit.qyan.alg.model.abstracts.BaseVertex)
         */
        @Override
        public Set<BaseVertex> get_precedent_vertices(BaseVertex vertex)
        {
                return _fanin_vertices_index.containsKey(vertex.get_id())
                                ? _fanin_vertices_index.get(vertex.get_id())
                                : new HashSet<BaseVertex>();
        }

        /* (non-Javadoc)
         * @see edu.asu.emit.qyan.alg.model.abstracts.BaseGraph#get_edge_weight(edu.asu.emit.qyan.alg.model.abstracts.BaseVertex, edu.asu.emit.qyan.alg.model.abstracts.BaseVertex)
         */
        @Override
        public double get_edge_weight(BaseVertex source, BaseVertex sink)
        {
                return _vertex_pair_weight_index.containsKey(
                                        new Pair<Integer, Integer>(source.get_id(), sink.get_id()))?
                                                        _vertex_pair_weight_index.get(
                                                                        new Pair<Integer, Integer>(source.get_id(), sink.get_id()))
                                                  : DISCONNECTED;
        }

        /**
         * Set the number of vertices in the graph
         * @param num
         */
        public void set_vertex_num(int num)
        {
                _vertex_num = num;
        }

        /**
         * Return the vertex list in the graph.
         */
        @Override
        public List<BaseVertex> get_vertex_list()
        {
                return _vertex_list;
        }

        /**
         * Get the vertex with the input id.
         *
         * @param id
         * @return
         */
        public BaseVertex get_vertex(int id)
        {
                return _id_vertex_index.get(id);
        }
}
