# Supplementary material for: Increasing fault tolerance of data plane on the internet of things using the software-defined networks
Source: PeerJ Comput Sci. 2021 May 27;7:e543. doi: 10.7717/peerj-cs.543 (PMC8176526; doi:10.7717/peerj-cs.543)
Supplement: Supplemental Information 1 [file peerj-cs-07-543-s001.zip › Fault_Tolerance/MY_TE_TECH/src/main/java/Yen_K_Path/Pair.java]

package Yen_K_Path;


/**
 * Note this class borrows idea from the code in
 *         http://www.superliminal.com/sources/Pair.java.html.
 *
 * @author <a href='Yan.Qi@asu.edu'>Yan Qi</a>
 * @modified $Revision: 431 $
 * @latest $Id: Pair.java 431 2008-07-27 23:35:56Z qyan $
 *
 * @param <TYPE1>
 * @param <TYPE2>
 */
public class Pair<TYPE1, TYPE2>
{
    public TYPE1 o1;
    public TYPE2 o2;

    public Pair(TYPE1 o1, TYPE2 o2)
    {
            this.o1 = o1; this.o2 = o2;
    }

    public TYPE1 first()
    {
            return o1;
    }

    public TYPE2 second()
    {
            return o2;
    }


        /* (non-Javadoc)
     * @see java.lang.Object#hashCode()
     * Note, I don't know if it works well. Maybe in some tricky case, collision may happen.
     */
    @Override
        public int hashCode()
    {
        int code = 0;
        if(o1 != null)
            code = o1.hashCode();
        if(o2 != null)
            code = code/2 + o2.hashCode()/2;
        return code;
    }

    public static boolean same(Object o1, Object o2)
    {
        return o1 == null ? o2 == null : o1.equals(o2);
    }

    @Override
        @SuppressWarnings("unchecked")
        public boolean equals(Object obj)
    {
        if( ! (obj instanceof Pair))
            return false;
        Pair<TYPE1, TYPE2> p = (Pair<TYPE1, TYPE2>)obj;
        return same(p.o1, this.o1) && same(p.o2, this.o2);
    }

    @Override
        public String toString()
    {
        return "Pair{"+o1+", "+o2+"}";
    }
}
