# Supplementary material for: Increasing fault tolerance of data plane on the internet of things using the software-defined networks
Source: PeerJ Comput Sci. 2021 May 27;7:e543. doi: 10.7717/peerj-cs.543 (PMC8176526; doi:10.7717/peerj-cs.543)
Supplement: Supplemental Information 1 [file peerj-cs-07-543-s001.zip › Fault_Tolerance/MY_TE_TECH/src/main/java/Yen_K_Path/Path.java]

package Yen_K_Path;

import java.util.List;
import java.util.Vector;

import BaseLib.BaseElementWithWeight;
import BaseLib.BaseVertex;

/**
 * @author <a href='mailto:Yan.Qi@asu.edu'>Yan Qi</a>
 * @version $Revision: 673 $
 * @latest $Date: 2009-02-05 01:19:18 -0700 (Thu, 05 Feb 2009) $
 */
public class Path implements BaseElementWithWeight
{
        List<BaseVertex> _vertex_list = new Vector<BaseVertex>();
        double _weight = -1;

        public Path(){};

        public Path(List<BaseVertex> _vertex_list, double _weight)
        {
                this._vertex_list = _vertex_list;
                this._weight = _weight;
        }

        @Override
        public double get_weight()
        {
                return _weight;
        }

        public void set_weight(double weight)
        {
                _weight = weight;
        }

        public List<BaseVertex> get_vertices()
        {
                return _vertex_list;
        }


        /* (non-Javadoc)
         * @see java.lang.Object#equals(java.lang.Object)
         */
        @Override
        public boolean equals(Object right)
        {
                if(right instanceof Path)
                {
                        Path r_path = (Path) right;
                        return _vertex_list.equals(r_path._vertex_list);
                }
                return false;
        }

        /* (non-Javadoc)
         * @see java.lang.Object#hashCode()
         */
        @Override
        public int hashCode()
        {
                return _vertex_list.hashCode();
        }

        @Override
        public String toString()
        {
                return _vertex_list.toString()+":"+_weight;
        }
}
