# Supplementary material for: Increasing fault tolerance of data plane on the internet of things using the software-defined networks
Source: PeerJ Comput Sci. 2021 May 27;7:e543. doi: 10.7717/peerj-cs.543 (PMC8176526; doi:10.7717/peerj-cs.543)
Supplement: Supplemental Information 1 [file peerj-cs-07-543-s001.zip › Fault_Tolerance/MY_TE_TECH/src/main/java/Yen_K_Path/QYPriorityQueue.java]

package Yen_K_Path;


import java.util.LinkedList;
import java.util.List;

import BaseLib.BaseElementWithWeight;


/**
 * @author <a href='mailto:Yan.Qi@asu.edu'>Yan Qi</a>
 * @version $Revision: 673 $
 * @latest $Id: QYPriorityQueue.java 673 2009-02-05 08:19:18Z qyan $
 */
public class QYPriorityQueue<E extends BaseElementWithWeight>
{
        List<E> _element_weight_pair_list = new LinkedList<E>();
        int _limit_size = -1;
        boolean _is_incremental = false;

        /**
         * Default constructor.
         */
        public QYPriorityQueue(){};

        /**
         * Constructor.
         * @param limit_size
         */
        public QYPriorityQueue(int limit_size, boolean is_incremental)
        {
                _limit_size = limit_size;
                _is_incremental = is_incremental;
        }

        /* (non-Javadoc)
         * @see java.lang.Object#toString()
         */
        @Override
        public String toString()
        {
                return _element_weight_pair_list.toString();
        }

        /**
         * Binary search is exploited to find the right position
         * of the new element.
         * @param weight
         * @return the position of the new element
         */
        private int _bin_locate_pos(double weight, boolean is_incremental)
        {
                int mid = 0;
                int low = 0;
                int high = _element_weight_pair_list.size() - 1;
                //
                while(low <= high)
                {
                        mid = (low+high)/2;
                        if(_element_weight_pair_list.get(mid).get_weight() == weight)
                                return mid+1;

                        if(is_incremental)
                        {
                                if(_element_weight_pair_list.get(mid).get_weight() < weight)
                                {
                                        high = mid - 1;
                                }else
                                {
                                        low = mid + 1;
                                }
                        }else
                        {
                                if(_element_weight_pair_list.get(mid).get_weight() > weight)
                                {
                                        high = mid - 1;
                                }else
                                {
                                        low = mid + 1;
                                }
                        }
                }
                return low;
        }

        /**
         * Add a new element in the queue.
         * @param element
         */
        public void add(E element)
        {
                _element_weight_pair_list.add(_bin_locate_pos(element.get_weight(), _is_incremental), element);

                if(_limit_size > 0 && _element_weight_pair_list.size() > _limit_size)
                {
                        int size_of_results = _element_weight_pair_list.size();
                        _element_weight_pair_list.remove(size_of_results-1);
                }
        }

        /**
         * It only reflects the size of the current results.
         * @return
         */
        public int size()
        {
                return _element_weight_pair_list.size();
        }

        /**
         * Get the i th element.
         * @param i
         * @return
         */
        public E get(int i)
        {
                if(i >= _element_weight_pair_list.size())
                {
                        System.err.println("The result :" + i +" doesn't exist!!!");
                }
                return _element_weight_pair_list.get(i);
        }

        /**
         * Get the first element, and then remove it from the queue.
         * @return
         */
        public E poll()
        {
                E ret = _element_weight_pair_list.get(0);
                _element_weight_pair_list.remove(0);
                return ret;
        }

        /**
         * Check if it's empty.
         * @return
         */
        public boolean isEmpty()
        {
                return _element_weight_pair_list.isEmpty();
        }

}
