# Supplementary material for: Increasing fault tolerance of data plane on the internet of things using the software-defined networks
Source: PeerJ Comput Sci. 2021 May 27;7:e543. doi: 10.7717/peerj-cs.543 (PMC8176526; doi:10.7717/peerj-cs.543)
Supplement: Supplemental Information 1 [file peerj-cs-07-543-s001.zip › Fault_Tolerance/MY_TE_TECH/src/main/java/Yen_K_Path/VariableGraph.java]

package Yen_K_Path;


import java.util.Collection;
import java.util.HashSet;
import java.util.List;
import java.util.Set;
import java.util.Vector;

import BaseLib.BaseVertex;

/**
 * @author <a href='mailto:Yan.Qi@asu.edu'>Yan Qi</a>
 * @version $Revision: 769 $
 * @latest $Id: VariableGraph.java 769 2009-06-11 01:23:44Z qyan $
 */
public class VariableGraph extends Graph
{
        Set<Integer> _rem_vertex_id_set = new HashSet<Integer>();
        Set<Pair<Integer, Integer>> _rem_edge_set = new HashSet<Pair<Integer, Integer>>();

        /**
         * Default constructor
         */
        public VariableGraph(){};

        /**
         * Constructor 1
         *
         * @param data_file_name
         */
        public VariableGraph(String data_file_name)
        {
                super(data_file_name);
        }

        /**
         * Constructor 2
         *
         * @param graph
         */
        public VariableGraph(Graph graph)
        {
                super(graph);
        }

        /**
         * Set the set of vertices to be removed from the graph
         *
         * @param _rem_vertex_list
         */
        public void set_rem_vertex_id_list(Collection<Integer> _rem_vertex_list)
        {
                this._rem_vertex_id_set.addAll(_rem_vertex_list);
        }

        /**
         * Set the set of edges to be removed from the graph
         *
         * @param _rem_edge_hashcode_set
         */
        public void set_rem_edge_hashcode_set(Collection<Pair<Integer, Integer>> rem_edge_collection)
        {
                _rem_edge_set.addAll(rem_edge_collection);
        }

        /**
         * Add an edge to the set of removed edges
         *
         * @param edge
         */
        public void remove_edge(Pair<Integer, Integer> edge)
        {
                _rem_edge_set.add(edge);
        }

        /**
         * Add a vertex to the set of removed vertices
         *
         * @param vertex_id
         */
        public void remove_vertex(Integer vertex_id)
        {
                _rem_vertex_id_set.add(vertex_id);
        }

        public void recover_removed_edges()
        {
                _rem_edge_set.clear();
        }

        public void recover_removed_edge(Pair<Integer, Integer> edge)
        {
                _rem_edge_set.remove(edge);
        }

        public void recover_removed_vertices()
        {
                _rem_vertex_id_set.clear();
        }

        public void recover_removed_vertex(Integer vertex_id)
        {
                _rem_vertex_id_set.remove(vertex_id);
        }

        /**
         * Return the weight associated with the input edge.
         *
         * @param source
         * @param sink
         * @return
         */
        @Override
        public double get_edge_weight(BaseVertex source, BaseVertex sink)
        {
                int source_id = source.get_id();
                int sink_id = sink.get_id();

                if(_rem_vertex_id_set.contains(source_id) || _rem_vertex_id_set.contains(sink_id)
                                || _rem_edge_set.contains(new Pair<Integer, Integer>(source_id, sink_id)))
                {
                        return Graph.DISCONNECTED;
                }
                return super.get_edge_weight(source, sink);
        }

        /**
         * Return the weight associated with the input edge.
         *
         * @param source
         * @param sink
         * @return
         */
        public double get_edge_weight_of_graph(BaseVertex source, BaseVertex sink)
        {
                return super.get_edge_weight(source, sink);
        }

        /**
         * Return the set of fan-outs of the input vertex.
         *
         * @param vertex
         * @return
         */
        @Override
        public Set<BaseVertex> get_adjacent_vertices(BaseVertex vertex)
        {
                Set<BaseVertex> ret_set = new HashSet<BaseVertex>();
                int starting_vertex_id = vertex.get_id();
                if(!_rem_vertex_id_set.contains(starting_vertex_id))
                {
                        Set<BaseVertex> adj_vertex_set = super.get_adjacent_vertices(vertex);
                        for(BaseVertex cur_vertex : adj_vertex_set)
                        {
                                int ending_vertex_id = cur_vertex.get_id();
                                if(_rem_vertex_id_set.contains(ending_vertex_id)
                                || _rem_edge_set.contains(
                                                new Pair<Integer,Integer>(starting_vertex_id, ending_vertex_id)))
                                {
                                        continue;
                                }

                                //
                                ret_set.add(cur_vertex);
                        }
                }
                return ret_set;
        }

        /**
         * Get the set of vertices preceding the input vertex.
         *
         * @param vertex
         * @return
         */
        @Override
        public Set<BaseVertex> get_precedent_vertices(BaseVertex vertex)
        {
                Set<BaseVertex> ret_set = new HashSet<BaseVertex>();
                if(!_rem_vertex_id_set.contains(vertex.get_id()))
                {
                        int ending_vertex_id = vertex.get_id();
                        Set<BaseVertex> pre_vertex_set = super.get_precedent_vertices(vertex);
                        for(BaseVertex cur_vertex : pre_vertex_set)
                        {
                                int starting_vertex_id = cur_vertex.get_id();
                                if(_rem_vertex_id_set.contains(starting_vertex_id)
                                || _rem_edge_set.contains(
                                                new Pair<Integer, Integer>(starting_vertex_id, ending_vertex_id)))
                                {
                                        continue;
                                }

                                //
                                ret_set.add(cur_vertex);
                        }
                }
                return ret_set;
        }

        /**
         * Get the list of vertices in the graph, except those removed.
         * @return
         */
        @Override
        public List<BaseVertex> get_vertex_list()
        {
                List<BaseVertex> ret_list = new Vector<BaseVertex>();
                for(BaseVertex cur_vertex : super.get_vertex_list())
                {
                        if(_rem_vertex_id_set.contains(cur_vertex.get_id())) continue;
                        ret_list.add(cur_vertex);
                }
                return ret_list;
        }

        /**
         * Get the vertex corresponding to the input 'id', if exist.
         *
         * @param id
         * @return
         */
        @Override
        public BaseVertex get_vertex(int id)
        {
                if(_rem_vertex_id_set.contains(id))
                {
                        return null;
                }else
                {
                        return super.get_vertex(id);
                }
        }

        /**
         * @param args
         */
        public static void main(String[] args)
        {
                System.out.println("Welcome to the class VariableGraph!");

                VariableGraph graph = new VariableGraph("data/test_50");
                graph.remove_vertex(13);
                graph.remove_vertex(12);
                graph.remove_vertex(10);
                graph.remove_vertex(23);
                graph.remove_vertex(47);
                graph.remove_vertex(49);
                graph.remove_vertex(3);
                graph.remove_edge(new Pair<Integer, Integer>(26, 41));
                DijkstraShortestPathAlg alg = new DijkstraShortestPathAlg(graph);
                System.out.println(alg.get_shortest_path(graph.get_vertex(0), graph.get_vertex(20)));
        }
}
