# Supplementary material for: Increasing fault tolerance of data plane on the internet of things using the software-defined networks
Source: PeerJ Comput Sci. 2021 May 27;7:e543. doi: 10.7717/peerj-cs.543 (PMC8176526; doi:10.7717/peerj-cs.543)
Supplement: Supplemental Information 1 [file peerj-cs-07-543-s001.zip › Fault_Tolerance/MY_TE_TECH/src/main/java/Yen_K_Path/YenTopKShortestPathsAlg.java]

package Yen_K_Path;


import java.util.HashMap;
import java.util.List;
import java.util.Map;
import java.util.Vector;

import BaseLib.BaseGraph;
import BaseLib.BaseVertex;


/**
 * @author <a href='mailto:Yan.Qi@asu.edu'>Yan Qi</a>
 * @version $Revision: 783 $
 * @latest $Id: YenTopKShortestPathsAlg.java 783 2009-06-19 19:19:27Z qyan $
 */
public class YenTopKShortestPathsAlg
{
        private VariableGraph _graph = null;

        // intermediate variables
        private final List<Path> _result_list = new Vector<Path>();
        private final Map<Path, BaseVertex> _path_derivation_vertex_index = new HashMap<Path, BaseVertex>();
        private QYPriorityQueue<Path> _path_candidates = new QYPriorityQueue<Path>();

        // the ending vertices of the paths
        private BaseVertex _source_vertex = null;
        private BaseVertex _target_vertex = null;

        // variables for debugging and testing
        private int _generated_path_num = 0;

        /**
         * Default constructor.
         *
         * @param graph
         * @param k
         */
        public YenTopKShortestPathsAlg(BaseGraph graph)
        {
                this(graph, null, null);
        }

        /**
         * Constructor 2
         *
         * @param graph
         * @param source_vt
         * @param target_vt
         */
        public YenTopKShortestPathsAlg(BaseGraph graph,
                        BaseVertex source_vt, BaseVertex target_vt)
        {
                if(graph == null)
                {
                        throw new IllegalArgumentException("A NULL graph object occurs!");
                }
                //
                _graph = new VariableGraph((Graph)graph);
                _source_vertex = source_vt;
                _target_vertex = target_vt;
                //
                _init();
        }

        /**
         * Initiate members in the class.
         */
        private void _init()
        {
                clear();
                // get the shortest path by default if both source and target exist
                if(_source_vertex != null && _target_vertex != null)
                {
                        Path shortest_path = get_shortest_path(_source_vertex, _target_vertex);
                        if(!shortest_path.get_vertices().isEmpty())
                        {
                                _path_candidates.add(shortest_path);
                                _path_derivation_vertex_index.put(shortest_path, _source_vertex);
                        }
                }
        }

        /**
         * Clear the variables of the class.
         */
        public void clear()
        {
                _path_candidates = new QYPriorityQueue<Path>();
                _path_derivation_vertex_index.clear();
                _result_list.clear();
                _generated_path_num = 0;
        }

        /**
         * Obtain the shortest path connecting the source and the target, by using the
         * classical Dijkstra shortest path algorithm.
         *
         * @param source_vt
         * @param target_vt
         * @return
         */
        public Path get_shortest_path(BaseVertex source_vt, BaseVertex target_vt)
        {
                DijkstraShortestPathAlg dijkstra_alg = new DijkstraShortestPathAlg(_graph);
                return dijkstra_alg.get_shortest_path(source_vt, target_vt);
        }

        /**
         * Check if there exists a path, which is the shortest among all candidates.
         *
         * @return
         */
        public boolean has_next()
        {
                return !_path_candidates.isEmpty();
        }

        /**
         * Get the shortest path among all that connecting source with targe.
         *
         * @return
         */
        public Path next()
        {
                //3.1 prepare for removing vertices and arcs
                Path cur_path = _path_candidates.poll();
                _result_list.add(cur_path);

                BaseVertex cur_derivation = _path_derivation_vertex_index.get(cur_path);
                int cur_path_hash =
                        cur_path.get_vertices().subList(0, cur_path.get_vertices().indexOf(cur_derivation)).hashCode();

                int count = _result_list.size();

                //3.2 remove the vertices and arcs in the graph
                for(int i=0; i<count-1; ++i)
                {
                        Path cur_result_path = _result_list.get(i);

                        int cur_dev_vertex_id =
                                cur_result_path.get_vertices().indexOf(cur_derivation);

                        if(cur_dev_vertex_id < 0) continue;

                        // Note that the following condition makes sure all candidates should be considered.
                        /// The algorithm in the paper is not correct for removing some candidates by mistake.
                        int path_hash = cur_result_path.get_vertices().subList(0, cur_dev_vertex_id).hashCode();
                        if(path_hash != cur_path_hash) continue;

                        BaseVertex cur_succ_vertex =
                                cur_result_path.get_vertices().get(cur_dev_vertex_id+1);

                        _graph.remove_edge(new Pair<Integer,Integer>(
                                        cur_derivation.get_id(), cur_succ_vertex.get_id()));
                }

                int path_length = cur_path.get_vertices().size();
                List<BaseVertex> cur_path_vertex_list = cur_path.get_vertices();
                for(int i=0; i<path_length-1; ++i)
                {
                        _graph.remove_vertex(cur_path_vertex_list.get(i).get_id());
                        _graph.remove_edge(new Pair<Integer,Integer>(
                                        cur_path_vertex_list.get(i).get_id(),
                                        cur_path_vertex_list.get(i+1).get_id()));
                }

                //3.3 calculate the shortest tree rooted at target vertex in the graph
                DijkstraShortestPathAlg reverse_tree = new DijkstraShortestPathAlg(_graph);
                reverse_tree.get_shortest_path_flower(_target_vertex);

                //3.4 recover the deleted vertices and update the cost and identify the new candidate results
                boolean is_done = false;
                for(int i=path_length-2; i>=0 && !is_done; --i)
                {
                        //3.4.1 get the vertex to be recovered
                        BaseVertex cur_recover_vertex = cur_path_vertex_list.get(i);
                        _graph.recover_removed_vertex(cur_recover_vertex.get_id());

                        //3.4.2 check if we should stop continuing in the next iteration
                        if(cur_recover_vertex.get_id() == cur_derivation.get_id())
                        {
                                is_done = true;
                        }

                        //3.4.3 calculate cost using forward star form
                        Path sub_path = reverse_tree.update_cost_forward(cur_recover_vertex);

                        //3.4.4 get one candidate result if possible
                        if(sub_path != null)
                        {
                                ++_generated_path_num;

                                //3.4.4.1 get the prefix from the concerned path
                                double cost = 0;
                                List<BaseVertex> pre_path_list = new Vector<BaseVertex>();
                                reverse_tree.correct_cost_backward(cur_recover_vertex);

                                for(int j=0; j<path_length; ++j)
                                {
                                        BaseVertex cur_vertex = cur_path_vertex_list.get(j);
                                        if(cur_vertex.get_id() == cur_recover_vertex.get_id())
                                        {
                                                j=path_length;
                                        }else
                                        {
                                                cost += _graph.get_edge_weight_of_graph(cur_path_vertex_list.get(j),
                                                                cur_path_vertex_list.get(j+1));
                                                pre_path_list.add(cur_vertex);
                                        }
                                }
                                pre_path_list.addAll(sub_path.get_vertices());

                                //3.4.4.2 compose a candidate
                                sub_path.set_weight(cost+sub_path.get_weight());
                                sub_path.get_vertices().clear();
                                sub_path.get_vertices().addAll(pre_path_list);

                                //3.4.4.3 put it in the candidate pool if new
                                if(!_path_derivation_vertex_index.containsKey(sub_path))
                                {
                                        _path_candidates.add(sub_path);
                                        _path_derivation_vertex_index.put(sub_path, cur_recover_vertex);
                                }
                        }

                        //3.4.5 restore the edge
                        BaseVertex succ_vertex = cur_path_vertex_list.get(i+1);
                        _graph.recover_removed_edge(new Pair<Integer, Integer>(
                                        cur_recover_vertex.get_id(), succ_vertex.get_id()));

                        //3.4.6 update cost if necessary
                        double cost_1 = _graph.get_edge_weight(cur_recover_vertex, succ_vertex)
                                + reverse_tree.get_start_vertex_distance_index().get(succ_vertex);

                        if(reverse_tree.get_start_vertex_distance_index().get(cur_recover_vertex) >  cost_1)
                        {
                                reverse_tree.get_start_vertex_distance_index().put(cur_recover_vertex, cost_1);
                                reverse_tree.get_predecessor_index().put(cur_recover_vertex, succ_vertex);
                                reverse_tree.correct_cost_backward(cur_recover_vertex);
                        }
                }

                //3.5 restore everything
                _graph.recover_removed_edges();
                _graph.recover_removed_vertices();

                //
                return cur_path;
        }

        /**
         * Get the top-K shortest paths connecting the source and the target.
         * This is a batch execution of top-K results.
         *
         * @param source
         * @param sink
         * @param top_k
         * @return
         */
        public List<Path> get_shortest_paths(BaseVertex source_vertex,
                        BaseVertex target_vertex, int top_k)
        {
                _source_vertex = source_vertex;
                _target_vertex = target_vertex;

                _init();
                int count = 0;
                while(has_next() && count < top_k)
                {
                        next();
                        ++count;
                }

                return _result_list;
        }

        /**
         * Return the list of results generated on the whole.
         * (Note that some of them are duplicates)
         * @return
         */
        public List<Path> get_result_list()
        {
                return _result_list;
        }

        /**
         * The number of distinct candidates generated on the whole.
         * @return
         */
        public int get_cadidate_size()
        {
                return _path_derivation_vertex_index.size();
        }

        public int get_generated_path_size()
        {
                return _generated_path_num;
        }
}
