# Supplementary material for: Increasing fault tolerance of data plane on the internet of things using the software-defined networks
Source: PeerJ Comput Sci. 2021 May 27;7:e543. doi: 10.7717/peerj-cs.543 (PMC8176526; doi:10.7717/peerj-cs.543)
Supplement: Supplemental Information 1 [file peerj-cs-07-543-s001.zip › Fault_Tolerance/MY_TE_TECH/src/main/java/Yen_K_Path/Yen_K_Paths.java]

package Yen_K_Path;


/**
 *
 * @author REZMO
 */

public class Yen_K_Paths {
/*

    public static void main(String[] args) {
        // TODO code application logic here
        int[][] m = new int[5][5];
    m[0][0] = 0; m[0][1] = 3; m[0][2] = 8; m[0][3] = 10000; m[0][4] = -4;
    m[1][0] = 10000; m[1][1] = 0; m[1][2] = 10000; m[1][3] = 1;
    m[1][4]=7;
    m[2][0] = 10000; m[2][1] = 4; m[2][2] = 0; m[2][3] = 10000;
    m[2][4] = 10000;
    m[3][0] = 2; m[3][1] = 10000; m[3][2] = -5; m[3][3] = 0;
    m[3][4] = 10000;
    m[4][0] = 10000; m[4][1] = 10000; m[4][2] = 10000; m[4][3] = 6;
    m[4][4] =0;
        Graph graph=new Graph();
        graph.set_vertex_num(5);
        for(int i=0; i<graph._vertex_num; ++i)
                {
                        BaseVertex vertex = new Vertex();
                        graph._vertex_list.add(vertex);
                        graph._id_vertex_index.put(vertex.get_id(), vertex);
                }
        for(int i=0; i<m.length-1; i++)
            for(int j=0; j<m.length; j++)
                if(i!=j)
                graph.add_edge(i, j, m[i][j]);
        //g.add_edge(0, 0, 0);
//        Graph graph2 = new VariableGraph("data/test_6_2");
       //  graph=g;
        System.out.println("Testing batch processing of top-k shortest paths!");
YenTopKShortestPathsAlg yenAlg = new YenTopKShortestPathsAlg(graph);
List<Path> shortest_paths_list = yenAlg.get_shortest_paths(
graph.get_vertex(1), graph.get_vertex(4), 100);
System.out.println("Paths:"+shortest_paths_list);
System.out.println(yenAlg.get_result_list().size());
                Parse_result(shortest_paths_list);
    }
    public static void  Parse_result(List<Path> shortest_paths_list)
    {
        String res="";
        for(int i=0; i<shortest_paths_list.size(); i++)
        {
            res=shortest_paths_list.get(i).toString().substring(shortest_paths_list.get(i).toString().indexOf("[")+1,shortest_paths_list.get(i).toString().indexOf("]"));
            String[] array = res.split(",");
            for(int j=0; j<array.length; j++)
                System.out.print(array[j]+"->");
            System.out.println();
        }

    }*/

}
