# Supplementary material for: Increasing fault tolerance of data plane on the internet of things using the software-defined networks
Source: PeerJ Comput Sci. 2021 May 27;7:e543. doi: 10.7717/peerj-cs.543 (PMC8176526; doi:10.7717/peerj-cs.543)
Supplement: Supplemental Information 1 [file peerj-cs-07-543-s001.zip › Fault_Tolerance/MY_TE_TECH/target/checkstyle-cachefile]

#Thu Nov 12 22:57:06 IRST 2020
/home/rezmo/Fault_Tolerance/MY_TE_TECH/src/main/java/Yen_K_Path/VariableGraph.java=1534271534000
/home/rezmo/Fault_Tolerance/MY_TE_TECH/src/main/java/org/opendaylight/controller/routing/MY_TE_TECH/internal/Dijkstras.java=1586721206000
/home/rezmo/Fault_Tolerance/MY_TE_TECH/src/main/java/Yen_K_Path/Graph.java=1534271534000
/home/rezmo/Fault_Tolerance/MY_TE_TECH/src/main/java/Yen_K_Path/Vertex.java=1534271534000
/home/rezmo/Fault_Tolerance/MY_TE_TECH/src/main/java/BaseLib/BaseElementWithWeight.java=1534271534000
/home/rezmo/Fault_Tolerance/MY_TE_TECH/src/main/java/org/opendaylight/controller/routing/MY_TE_TECH/internal/MY_TE_TECH.java=1605209204000
/home/rezmo/Fault_Tolerance/MY_TE_TECH/src/main/java/Yen_K_Path/Pair.java=1534271534000
/home/rezmo/Fault_Tolerance/MY_TE_TECH/src/main/java/BaseLib/BaseGraph.java=1534271534000
/home/rezmo/Fault_Tolerance/MY_TE_TECH/src/main/java/Yen_K_Path/DijkstraShortestPathAlg.java=1534271534000
/home/rezmo/Fault_Tolerance/MY_TE_TECH/src/main/java/Yen_K_Path/Yen_K_Paths.java=1534271534000
/home/rezmo/Fault_Tolerance/MY_TE_TECH/src/main/java/BaseLib/BaseVertex.java=1534271534000
/home/rezmo/Fault_Tolerance/MY_TE_TECH/src/main/java/Yen_K_Path/QYPriorityQueue.java=1534271534000
/home/rezmo/Fault_Tolerance/MY_TE_TECH/src/main/java/BaseLib/BaseEdge.java=1534271534000
configuration*?=951E6F2E8BFC00204FF98BF74DC944227320B10E
/home/rezmo/Fault_Tolerance/MY_TE_TECH/src/main/java/Yen_K_Path/YenTopKShortestPathsAlg.java=1534271534000
/home/rezmo/Fault_Tolerance/MY_TE_TECH/src/main/java/org/opendaylight/controller/routing/MY_TE_TECH/internal/Activator.java=1455114122000
/home/rezmo/Fault_Tolerance/MY_TE_TECH/src/main/java/Yen_K_Path/Path.java=1534271534000
/home/rezmo/Fault_Tolerance/MY_TE_TECH/src/main/java/org/opendaylight/controller/routing/MY_TE_TECH/internal/SRLG.java=1587786568000
