# Supplementary material for: Increasing fault tolerance of data plane on the internet of things using the software-defined networks
Source: PeerJ Comput Sci. 2021 May 27;7:e543. doi: 10.7717/peerj-cs.543 (PMC8176526; doi:10.7717/peerj-cs.543)
Supplement: Supplemental Information 1 [file peerj-cs-07-543-s001.zip › Fault_Tolerance/MY_TE_TECH/target/checkstyle-checker.xml]

<?xml version="1.0"?>
<!DOCTYPE module PUBLIC
    "-//Puppy Crawl//DTD Check Configuration 1.2//EN"
    "http://www.puppycrawl.com/dtds/configuration_1_2.dtd">

<module name="Checker">
    <module name="FileTabCharacter">
        <property name="eachLine" value="true"/>
    </module>

    <module name="RegexpSingleline">
        <!-- \s matches whitespace character, $ matches end of line. -->
        <property name="format" value="\s+$"/>
        <property name="message" value="Line has trailing spaces."/>
    </module>
    <module name="TreeWalker">
       <module name="RedundantImport"/>
       <module name="UnusedImports"/>
       <module name="AvoidStarImport"/>
       <module name="UpperEll"/>
       <module name="EmptyStatement"/>
       <module name="EqualsHashCode"/>
    </module>

</module>
