# Supplementary material for: Increasing fault tolerance of data plane on the internet of things using the software-defined networks
Source: PeerJ Comput Sci. 2021 May 27;7:e543. doi: 10.7717/peerj-cs.543 (PMC8176526; doi:10.7717/peerj-cs.543)
Supplement: Supplemental Information 1 [file peerj-cs-07-543-s001.zip › Fault_Tolerance/MY_TE_TECH/target/checkstyle-result.xml]

<?xml version="1.0" encoding="UTF-8"?>
<checkstyle version="5.6">
<file name="/home/rezmo/Fault_Tolerance/MY_TE_TECH/src/main/java/Yen_K_Path/Pair.java">
</file>
<file name="/home/rezmo/Fault_Tolerance/MY_TE_TECH/src/main/java/Yen_K_Path/VariableGraph.java">
</file>
<file name="/home/rezmo/Fault_Tolerance/MY_TE_TECH/src/main/java/Yen_K_Path/Graph.java">
</file>
<file name="/home/rezmo/Fault_Tolerance/MY_TE_TECH/src/main/java/Yen_K_Path/Path.java">
</file>
<file name="/home/rezmo/Fault_Tolerance/MY_TE_TECH/src/main/java/Yen_K_Path/DijkstraShortestPathAlg.java">
</file>
<file name="/home/rezmo/Fault_Tolerance/MY_TE_TECH/src/main/java/Yen_K_Path/Yen_K_Paths.java">
</file>
<file name="/home/rezmo/Fault_Tolerance/MY_TE_TECH/src/main/java/Yen_K_Path/Vertex.java">
</file>
<file name="/home/rezmo/Fault_Tolerance/MY_TE_TECH/src/main/java/Yen_K_Path/QYPriorityQueue.java">
</file>
<file name="/home/rezmo/Fault_Tolerance/MY_TE_TECH/src/main/java/Yen_K_Path/YenTopKShortestPathsAlg.java">
</file>
<file name="/home/rezmo/Fault_Tolerance/MY_TE_TECH/src/main/java/org/opendaylight/controller/routing/MY_TE_TECH/internal/SRLG.java">
</file>
<file name="/home/rezmo/Fault_Tolerance/MY_TE_TECH/src/main/java/org/opendaylight/controller/routing/MY_TE_TECH/internal/Activator.java">
</file>
<file name="/home/rezmo/Fault_Tolerance/MY_TE_TECH/src/main/java/org/opendaylight/controller/routing/MY_TE_TECH/internal/Dijkstras.java">
</file>
<file name="/home/rezmo/Fault_Tolerance/MY_TE_TECH/src/main/java/org/opendaylight/controller/routing/MY_TE_TECH/internal/MY_TE_TECH.java">
</file>
<file name="/home/rezmo/Fault_Tolerance/MY_TE_TECH/src/main/java/BaseLib/BaseElementWithWeight.java">
</file>
<file name="/home/rezmo/Fault_Tolerance/MY_TE_TECH/src/main/java/BaseLib/BaseGraph.java">
</file>
<file name="/home/rezmo/Fault_Tolerance/MY_TE_TECH/src/main/java/BaseLib/BaseEdge.java">
</file>
<file name="/home/rezmo/Fault_Tolerance/MY_TE_TECH/src/main/java/BaseLib/BaseVertex.java">
</file>
<file name="/home/rezmo/Fault_Tolerance/MY_TE_TECH/pom.xml">
</file>
</checkstyle>
