# Supplementary material for: Increasing fault tolerance of data plane on the internet of things using the software-defined networks
Source: PeerJ Comput Sci. 2021 May 27;7:e543. doi: 10.7717/peerj-cs.543 (PMC8176526; doi:10.7717/peerj-cs.543)
Supplement: Supplemental Information 1 [file peerj-cs-07-543-s001.zip › Fault_Tolerance/MY_TE_TECH/target/failsafe-reports/failsafe-summary.xml]

<?xml version="1.0" encoding="UTF-8"?>
<failsafe-summary result="254" timeout="false">
  <completed>0</completed>
  <errors>0</errors>
  <failures>0</failures>
  <skipped>0</skipped>
  <failureMessage/>
</failsafe-summary>
