# Supplementary material for: Increasing fault tolerance of data plane on the internet of things using the software-defined networks
Source: PeerJ Comput Sci. 2021 May 27;7:e543. doi: 10.7717/peerj-cs.543 (PMC8176526; doi:10.7717/peerj-cs.543)
Supplement: Supplemental Information 1 [file peerj-cs-07-543-s001.zip › Fault_Tolerance/MY_TE_TECH1/target/checkstyle-cachefile]

#Sun May 03 22:10:56 IRDT 2020
/home/rezmo/odl/opendaylight/routing/MY_TE_TECH/src/main/java/org/opendaylight/controller/routing/MY_TE_TECH/internal/MY_TE_TECH.java=1588524901000
/home/rezmo/odl/opendaylight/routing/MY_TE_TECH/src/main/java/org/opendaylight/controller/routing/MY_TE_TECH/internal/Activator.java=1455114120000
/home/rezmo/odl/opendaylight/routing/MY_TE_TECH/src/main/java/org/opendaylight/controller/routing/MY_TE_TECH/internal/SRLG.java=1587786566000
/home/rezmo/odl/opendaylight/routing/MY_TE_TECH/src/main/java/org/opendaylight/controller/routing/MY_TE_TECH/internal/Dijkstras.java=1586721205000
configuration*?=D32BFF44F10D107A03689107FAC646F9DF20EDD4
