# Supplementary material for: Increasing fault tolerance of data plane on the internet of things using the software-defined networks
Source: PeerJ Comput Sci. 2021 May 27;7:e543. doi: 10.7717/peerj-cs.543 (PMC8176526; doi:10.7717/peerj-cs.543)
Supplement: Supplemental Information 1 [file peerj-cs-07-543-s001.zip › Fault_Tolerance/recovery_time_fault_tolerance.awk]

BEGIN{
	for(i in P)
		P[i]=0
	for(i in B)
		B[i]=0
	rec_time=0
	cp=1
	cb=1
}
{
	if($6=="P" ){P[int($5)]=$7; cp=int($5)}
	if($6=="B" ){B[int($5)]=$7; cb++}

}
END{
	bflag=1
	c=0
	tot=0
	#for(i=0; i<221192; i++)
	 # print P[i] " " int(B[i]) " " i
	for(i=0; i<cp; i++)
	{
	    #if(int(B[i])==0 && bflag==0)break;
	    if(int(B[i])!=0 && bflag==0) bflag=1;
	    if(int(P[i])!=0 && int(B[i])==0 && bflag==1)
	    {
 		rec_time=int(P[i])-int(P[i-1])
               if(rec_time < 10000){
		bflag=0
		c++;
		#print rec_time " " i " "P[i]" "P[i-1]
		tot+=rec_time}
	     }
	}
	print "Average Recover_Time=" tot/c
}
