# Supplementary material for: Increasing fault tolerance of data plane on the internet of things using the software-defined networks
Source: PeerJ Comput Sci. 2021 May 27;7:e543. doi: 10.7717/peerj-cs.543 (PMC8176526; doi:10.7717/peerj-cs.543)
Supplement: Supplemental Information 1 [file peerj-cs-07-543-s001.zip › Fault_Tolerance/SERVER_SENDING2.log]

hello
sent:Server packet_no 2
sent:Server packet_no 3
sent:Server packet_no 4
sent:Server packet_no 5
sent:Server packet_no 6
sent:Server packet_no 7
sent:Server packet_no 8
sent:Server packet_no 9
sent:Server packet_no 10
sent:Server packet_no 11
sent:Server packet_no 12
sent:Server packet_no 13
sent:Server packet_no 14
sent:Server packet_no 15
sent:Server packet_no 16
sent:Server packet_no 17
sent:Server packet_no 18
sent:Server packet_no 19
sent:Server packet_no 20
sent:Server packet_no 21
sent:Server packet_no 22
sent:Server packet_no 23
sent:Server packet_no 24
sent:Server packet_no 25
sent:Server packet_no 26
sent:Server packet_no 27
sent:Server packet_no 28
sent:Server packet_no 29
sent:Server packet_no 30
sent:Server packet_no 31
sent:Server packet_no 32
sent:Server packet_no 33
sent:Server packet_no 34
sent:Server packet_no 35
sent:Server packet_no 36
sent:Server packet_no 37
sent:Server packet_no 38
sent:Server packet_no 39
sent:Server packet_no 40
sent:Server packet_no 41
sent:Server packet_no 42
sent:Server packet_no 43
sent:Server packet_no 44
sent:Server packet_no 45
sent:Server packet_no 46
sent:Server packet_no 47
sent:Server packet_no 48
sent:Server packet_no 49
sent:Server packet_no 50
sent:Server packet_no 51
sent:Server packet_no 52
sent:Server packet_no 53
sent:Server packet_no 54
sent:Server packet_no 55
sent:Server packet_no 56
sent:Server packet_no 57
sent:Server packet_no 58
sent:Server packet_no 59
sent:Server packet_no 60
sent:Server packet_no 61
sent:Server packet_no 62
sent:Server packet_no 63
sent:Server packet_no 64
sent:Server packet_no 65
sent:Server packet_no 66
sent:Server packet_no 67
sent:Server packet_no 68
sent:Server packet_no 69
sent:Server packet_no 70
sent:Server packet_no 71
sent:Server packet_no 72
sent:Server packet_no 73
sent:Server packet_no 74
sent:Server packet_no 75
sent:Server packet_no 76
sent:Server packet_no 77
sent:Server packet_no 78
sent:Server packet_no 79
sent:Server packet_no 80
sent:Server packet_no 81
sent:Server packet_no 82
sent:Server packet_no 83
sent:Server packet_no 84
sent:Server packet_no 85
sent:Server packet_no 86
sent:Server packet_no 87
sent:Server packet_no 88
sent:Server packet_no 89
sent:Server packet_no 90
sent:Server packet_no 91
sent:Server packet_no 92
sent:Server packet_no 93
sent:Server packet_no 94
sent:Server packet_no 95
sent:Server packet_no 96
sent:Server packet_no 97
sent:Server packet_no 98
sent:Server packet_no 99
sent:Server packet_no 100
sent:Server packet_no 101
sent:Server packet_no 102
sent:Server packet_no 103
sent:Server packet_no 104
sent:Server packet_no 105
sent:Server packet_no 106
sent:Server packet_no 107
sent:Server packet_no 108
sent:Server packet_no 109
sent:Server packet_no 110
sent:Server packet_no 111
sent:Server packet_no 112
sent:Server packet_no 113
sent:Server packet_no 114
sent:Server packet_no 115
sent:Server packet_no 116
sent:Server packet_no 117
sent:Server packet_no 118
sent:Server packet_no 119
sent:Server packet_no 120
sent:Server packet_no 121
sent:Server packet_no 122
sent:Server packet_no 123
sent:Server packet_no 124
sent:Server packet_no 125
sent:Server packet_no 126
sent:Server packet_no 127
sent:Server packet_no 128
sent:Server packet_no 129
sent:Server packet_no 130
sent:Server packet_no 131
sent:Server packet_no 132
sent:Server packet_no 133
sent:Server packet_no 134
sent:Server packet_no 135
sent:Server packet_no 136
sent:Server packet_no 137
sent:Server packet_no 138
sent:Server packet_no 139
sent:Server packet_no 140
sent:Server packet_no 141
sent:Server packet_no 142
sent:Server packet_no 143
sent:Server packet_no 144
sent:Server packet_no 145
sent:Server packet_no 146
sent:Server packet_no 147
sent:Server packet_no 148
sent:Server packet_no 149
sent:Server packet_no 150
sent:Server packet_no 151
sent:Server packet_no 152
sent:Server packet_no 153
sent:Server packet_no 154
sent:Server packet_no 155
sent:Server packet_no 156
sent:Server packet_no 157
sent:Server packet_no 158
sent:Server packet_no 159
sent:Server packet_no 160
sent:Server packet_no 161
sent:Server packet_no 162
sent:Server packet_no 163
sent:Server packet_no 164
sent:Server packet_no 165
sent:Server packet_no 166
sent:Server packet_no 167
sent:Server packet_no 168
sent:Server packet_no 169
sent:Server packet_no 170
sent:Server packet_no 171
sent:Server packet_no 172
sent:Server packet_no 173
sent:Server packet_no 174
sent:Server packet_no 175
sent:Server packet_no 176
sent:Server packet_no 177
sent:Server packet_no 178
sent:Server packet_no 179
sent:Server packet_no 180
sent:Server packet_no 181
sent:Server packet_no 182
sent:Server packet_no 183
sent:Server packet_no 184
sent:Server packet_no 185
sent:Server packet_no 186
sent:Server packet_no 187
sent:Server packet_no 188
sent:Server packet_no 189
sent:Server packet_no 190
sent:Server packet_no 191
sent:Server packet_no 192
sent:Server packet_no 193
sent:Server packet_no 194
sent:Server packet_no 195
sent:Server packet_no 196
sent:Server packet_no 197
sent:Server packet_no 198
sent:Server packet_no 199
sent:Server packet_no 200
sent:Server packet_no 201
sent:Server packet_no 202
sent:Server packet_no 203
sent:Server packet_no 204
sent:Server packet_no 205
sent:Server packet_no 206
sent:Server packet_no 207
sent:Server packet_no 208
sent:Server packet_no 209
sent:Server packet_no 210
sent:Server packet_no 211
sent:Server packet_no 212
sent:Server packet_no 213
sent:Server packet_no 214
sent:Server packet_no 215
sent:Server packet_no 216
sent:Server packet_no 217
sent:Server packet_no 218
sent:Server packet_no 219
sent:Server packet_no 220
sent:Server packet_no 221
sent:Server packet_no 222
sent:Server packet_no 223
sent:Server packet_no 224
sent:Server packet_no 225
sent:Server packet_no 226
sent:Server packet_no 227
sent:Server packet_no 228
sent:Server packet_no 229
sent:Server packet_no 230
sent:Server packet_no 231
sent:Server packet_no 232
sent:Server packet_no 233
sent:Server packet_no 234
sent:Server packet_no 235
sent:Server packet_no 236
sent:Server packet_no 237
sent:Server packet_no 238
sent:Server packet_no 239
sent:Server packet_no 240
sent:Server packet_no 241
sent:Server packet_no 242
sent:Server packet_no 243
sent:Server packet_no 244
sent:Server packet_no 245
sent:Server packet_no 246
sent:Server packet_no 247
sent:Server packet_no 248
sent:Server packet_no 249
sent:Server packet_no 250
sent:Server packet_no 251
sent:Server packet_no 252
sent:Server packet_no 253
sent:Server packet_no 254
sent:Server packet_no 255
sent:Server packet_no 256
sent:Server packet_no 257
sent:Server packet_no 258
sent:Server packet_no 259
sent:Server packet_no 260
sent:Server packet_no 261
sent:Server packet_no 262
sent:Server packet_no 263
sent:Server packet_no 264
sent:Server packet_no 265
sent:Server packet_no 266
sent:Server packet_no 267
sent:Server packet_no 268
sent:Server packet_no 269
sent:Server packet_no 270
sent:Server packet_no 271
sent:Server packet_no 272
sent:Server packet_no 273
sent:Server packet_no 274
sent:Server packet_no 275
sent:Server packet_no 276
sent:Server packet_no 277
sent:Server packet_no 278
sent:Server packet_no 279
sent:Server packet_no 280
sent:Server packet_no 281
sent:Server packet_no 282
sent:Server packet_no 283
sent:Server packet_no 284
sent:Server packet_no 285
sent:Server packet_no 286
sent:Server packet_no 287
sent:Server packet_no 288
sent:Server packet_no 289
sent:Server packet_no 290
sent:Server packet_no 291
sent:Server packet_no 292
sent:Server packet_no 293
sent:Server packet_no 294
sent:Server packet_no 295
sent:Server packet_no 296
sent:Server packet_no 297
sent:Server packet_no 298
sent:Server packet_no 299
sent:Server packet_no 300
sent:Server packet_no 301
sent:Server packet_no 302
sent:Server packet_no 303
sent:Server packet_no 304
sent:Server packet_no 305
sent:Server packet_no 306
sent:Server packet_no 307
sent:Server packet_no 308
sent:Server packet_no 309
sent:Server packet_no 310
sent:Server packet_no 311
sent:Server packet_no 312
sent:Server packet_no 313
sent:Server packet_no 314
sent:Server packet_no 315
sent:Server packet_no 316
sent:Server packet_no 317
sent:Server packet_no 318
sent:Server packet_no 319
sent:Server packet_no 320
sent:Server packet_no 321
sent:Server packet_no 322
sent:Server packet_no 323
sent:Server packet_no 324
sent:Server packet_no 325
sent:Server packet_no 326
sent:Server packet_no 327
sent:Server packet_no 328
sent:Server packet_no 329
sent:Server packet_no 330
sent:Server packet_no 331
sent:Server packet_no 332
sent:Server packet_no 333
sent:Server packet_no 334
sent:Server packet_no 335
sent:Server packet_no 336
sent:Server packet_no 337
sent:Server packet_no 338
sent:Server packet_no 339
sent:Server packet_no 340
sent:Server packet_no 341
sent:Server packet_no 342
sent:Server packet_no 343
sent:Server packet_no 344
sent:Server packet_no 345
sent:Server packet_no 346
sent:Server packet_no 347
sent:Server packet_no 348
sent:Server packet_no 349
sent:Server packet_no 350
sent:Server packet_no 351
sent:Server packet_no 352
sent:Server packet_no 353
sent:Server packet_no 354
sent:Server packet_no 355
sent:Server packet_no 356
sent:Server packet_no 357
sent:Server packet_no 358
sent:Server packet_no 359
sent:Server packet_no 360
sent:Server packet_no 361
sent:Server packet_no 362
sent:Server packet_no 363
sent:Server packet_no 364
sent:Server packet_no 365
sent:Server packet_no 366
sent:Server packet_no 367
sent:Server packet_no 368
sent:Server packet_no 369
sent:Server packet_no 370
sent:Server packet_no 371
sent:Server packet_no 372
sent:Server packet_no 373
sent:Server packet_no 374
sent:Server packet_no 375
sent:Server packet_no 376
sent:Server packet_no 377
sent:Server packet_no 378
sent:Server packet_no 379
sent:Server packet_no 380
sent:Server packet_no 381
sent:Server packet_no 382
sent:Server packet_no 383
sent:Server packet_no 384
sent:Server packet_no 385
sent:Server packet_no 386
sent:Server packet_no 387
sent:Server packet_no 388
sent:Server packet_no 389
sent:Server packet_no 390
sent:Server packet_no 391
sent:Server packet_no 392
sent:Server packet_no 393
sent:Server packet_no 394
sent:Server packet_no 395
sent:Server packet_no 396
sent:Server packet_no 397
sent:Server packet_no 398
sent:Server packet_no 399
sent:Server packet_no 400
sent:Server packet_no 401
sent:Server packet_no 402
sent:Server packet_no 403
sent:Server packet_no 404
sent:Server packet_no 405
sent:Server packet_no 406
sent:Server packet_no 407
sent:Server packet_no 408
sent:Server packet_no 409
sent:Server packet_no 410
sent:Server packet_no 411
sent:Server packet_no 412
sent:Server packet_no 413
sent:Server packet_no 414
sent:Server packet_no 415
sent:Server packet_no 416
sent:Server packet_no 417
sent:Server packet_no 418
sent:Server packet_no 419
sent:Server packet_no 420
sent:Server packet_no 421
sent:Server packet_no 422
sent:Server packet_no 423
sent:Server packet_no 424
sent:Server packet_no 425
sent:Server packet_no 426
sent:Server packet_no 427
sent:Server packet_no 428
sent:Server packet_no 429
sent:Server packet_no 430
sent:Server packet_no 431
sent:Server packet_no 432
sent:Server packet_no 433
sent:Server packet_no 434
sent:Server packet_no 435
sent:Server packet_no 436
sent:Server packet_no 437
sent:Server packet_no 438
sent:Server packet_no 439
sent:Server packet_no 440
sent:Server packet_no 441
sent:Server packet_no 442
sent:Server packet_no 443
sent:Server packet_no 444
sent:Server packet_no 445
sent:Server packet_no 446
sent:Server packet_no 447
sent:Server packet_no 448
sent:Server packet_no 449
sent:Server packet_no 450
sent:Server packet_no 451
sent:Server packet_no 452
sent:Server packet_no 453
sent:Server packet_no 454
sent:Server packet_no 455
sent:Server packet_no 456
sent:Server packet_no 457
sent:Server packet_no 458
sent:Server packet_no 459
sent:Server packet_no 460
sent:Server packet_no 461
sent:Server packet_no 462
sent:Server packet_no 463
sent:Server packet_no 464
sent:Server packet_no 465
sent:Server packet_no 466
sent:Server packet_no 467
sent:Server packet_no 468
sent:Server packet_no 469
sent:Server packet_no 470
sent:Server packet_no 471
sent:Server packet_no 472
sent:Server packet_no 473
sent:Server packet_no 474
sent:Server packet_no 475
sent:Server packet_no 476
sent:Server packet_no 477
sent:Server packet_no 478
sent:Server packet_no 479
sent:Server packet_no 480
sent:Server packet_no 481
sent:Server packet_no 482
sent:Server packet_no 483
sent:Server packet_no 484
sent:Server packet_no 485
sent:Server packet_no 486
sent:Server packet_no 487
sent:Server packet_no 488
sent:Server packet_no 489
sent:Server packet_no 490
sent:Server packet_no 491
sent:Server packet_no 492
sent:Server packet_no 493
sent:Server packet_no 494
sent:Server packet_no 495
sent:Server packet_no 496
sent:Server packet_no 497
sent:Server packet_no 498
sent:Server packet_no 499
sent:Server packet_no 500
sent:Server packet_no 501
sent:Server packet_no 502
sent:Server packet_no 503
sent:Server packet_no 504
sent:Server packet_no 505
sent:Server packet_no 506
sent:Server packet_no 507
sent:Server packet_no 508
sent:Server packet_no 509
sent:Server packet_no 510
sent:Server packet_no 511
sent:Server packet_no 512
sent:Server packet_no 513
sent:Server packet_no 514
sent:Server packet_no 515
sent:Server packet_no 516
sent:Server packet_no 517
sent:Server packet_no 518
sent:Server packet_no 519
sent:Server packet_no 520
sent:Server packet_no 521
sent:Server packet_no 522
sent:Server packet_no 523
sent:Server packet_no 524
sent:Server packet_no 525
sent:Server packet_no 526
sent:Server packet_no 527
sent:Server packet_no 528
sent:Server packet_no 529
sent:Server packet_no 530
sent:Server packet_no 531
sent:Server packet_no 532
sent:Server packet_no 533
sent:Server packet_no 534
sent:Server packet_no 535
sent:Server packet_no 536
sent:Server packet_no 537
sent:Server packet_no 538
sent:Server packet_no 539
sent:Server packet_no 540
sent:Server packet_no 541
sent:Server packet_no 542
sent:Server packet_no 543
sent:Server packet_no 544
sent:Server packet_no 545
sent:Server packet_no 546
sent:Server packet_no 547
sent:Server packet_no 548
sent:Server packet_no 549
sent:Server packet_no 550
sent:Server packet_no 551
sent:Server packet_no 552
sent:Server packet_no 553
sent:Server packet_no 554
sent:Server packet_no 555
sent:Server packet_no 556
sent:Server packet_no 557
sent:Server packet_no 558
sent:Server packet_no 559
sent:Server packet_no 560
sent:Server packet_no 561
sent:Server packet_no 562
sent:Server packet_no 563
sent:Server packet_no 564
sent:Server packet_no 565
sent:Server packet_no 566
sent:Server packet_no 567
sent:Server packet_no 568
sent:Server packet_no 569
sent:Server packet_no 570
sent:Server packet_no 571
sent:Server packet_no 572
sent:Server packet_no 573
sent:Server packet_no 574
sent:Server packet_no 575
sent:Server packet_no 576
sent:Server packet_no 577
sent:Server packet_no 578
sent:Server packet_no 579
sent:Server packet_no 580
sent:Server packet_no 581
sent:Server packet_no 582
sent:Server packet_no 583
sent:Server packet_no 584
sent:Server packet_no 585
sent:Server packet_no 586
sent:Server packet_no 587
sent:Server packet_no 588
sent:Server packet_no 589
sent:Server packet_no 590
sent:Server packet_no 591
sent:Server packet_no 592
sent:Server packet_no 593
sent:Server packet_no 594
sent:Server packet_no 595
sent:Server packet_no 596
sent:Server packet_no 597
sent:Server packet_no 598
sent:Server packet_no 599
sent:Server packet_no 600
sent:Server packet_no 601
sent:Server packet_no 602
sent:Server packet_no 603
sent:Server packet_no 604
sent:Server packet_no 605
sent:Server packet_no 606
sent:Server packet_no 607
sent:Server packet_no 608
sent:Server packet_no 609
sent:Server packet_no 610
sent:Server packet_no 611
sent:Server packet_no 612
sent:Server packet_no 613
sent:Server packet_no 614
sent:Server packet_no 615
sent:Server packet_no 616
sent:Server packet_no 617
sent:Server packet_no 618
sent:Server packet_no 619
sent:Server packet_no 620
sent:Server packet_no 621
sent:Server packet_no 622
sent:Server packet_no 623
sent:Server packet_no 624
sent:Server packet_no 625
sent:Server packet_no 626
sent:Server packet_no 627
sent:Server packet_no 628
sent:Server packet_no 629
sent:Server packet_no 630
sent:Server packet_no 631
sent:Server packet_no 632
sent:Server packet_no 633
sent:Server packet_no 634
sent:Server packet_no 635
sent:Server packet_no 636
sent:Server packet_no 637
sent:Server packet_no 638
sent:Server packet_no 639
sent:Server packet_no 640
sent:Server packet_no 641
sent:Server packet_no 642
sent:Server packet_no 643
sent:Server packet_no 644
sent:Server packet_no 645
sent:Server packet_no 646
sent:Server packet_no 647
sent:Server packet_no 648
sent:Server packet_no 649
sent:Server packet_no 650
sent:Server packet_no 651
sent:Server packet_no 652
sent:Server packet_no 653
sent:Server packet_no 654
sent:Server packet_no 655
sent:Server packet_no 656
sent:Server packet_no 657
sent:Server packet_no 658
sent:Server packet_no 659
sent:Server packet_no 660
sent:Server packet_no 661
sent:Server packet_no 662
sent:Server packet_no 663
sent:Server packet_no 664
sent:Server packet_no 665
sent:Server packet_no 666
sent:Server packet_no 667
sent:Server packet_no 668
sent:Server packet_no 669
sent:Server packet_no 670
sent:Server packet_no 671
sent:Server packet_no 672
sent:Server packet_no 673
sent:Server packet_no 674
sent:Server packet_no 675
sent:Server packet_no 676
sent:Server packet_no 677
sent:Server packet_no 678
sent:Server packet_no 679
sent:Server packet_no 680
sent:Server packet_no 681
sent:Server packet_no 682
sent:Server packet_no 683
sent:Server packet_no 684
sent:Server packet_no 685
sent:Server packet_no 686
sent:Server packet_no 687
sent:Server packet_no 688
sent:Server packet_no 689
sent:Server packet_no 690
sent:Server packet_no 691
sent:Server packet_no 692
sent:Server packet_no 693
sent:Server packet_no 694
sent:Server packet_no 695
sent:Server packet_no 696
sent:Server packet_no 697
sent:Server packet_no 698
sent:Server packet_no 699
sent:Server packet_no 700
sent:Server packet_no 701
sent:Server packet_no 702
sent:Server packet_no 703
sent:Server packet_no 704
sent:Server packet_no 705
sent:Server packet_no 706
sent:Server packet_no 707
sent:Server packet_no 708
sent:Server packet_no 709
sent:Server packet_no 710
sent:Server packet_no 711
sent:Server packet_no 712
sent:Server packet_no 713
sent:Server packet_no 714
sent:Server packet_no 715
sent:Server packet_no 716
sent:Server packet_no 717
sent:Server packet_no 718
sent:Server packet_no 719
sent:Server packet_no 720
sent:Server packet_no 721
sent:Server packet_no 722
sent:Server packet_no 723
sent:Server packet_no 724
sent:Server packet_no 725
sent:Server packet_no 726
sent:Server packet_no 727
sent:Server packet_no 728
sent:Server packet_no 729
sent:Server packet_no 730
sent:Server packet_no 731
sent:Server packet_no 732
sent:Server packet_no 733
sent:Server packet_no 734
sent:Server packet_no 735
sent:Server packet_no 736
sent:Server packet_no 737
sent:Server packet_no 738
sent:Server packet_no 739
sent:Server packet_no 740
sent:Server packet_no 741
sent:Server packet_no 742
sent:Server packet_no 743
sent:Server packet_no 744
sent:Server packet_no 745
sent:Server packet_no 746
sent:Server packet_no 747
sent:Server packet_no 748
sent:Server packet_no 749
sent:Server packet_no 750
sent:Server packet_no 751
sent:Server packet_no 752
sent:Server packet_no 753
sent:Server packet_no 754
sent:Server packet_no 755
sent:Server packet_no 756
sent:Server packet_no 757
sent:Server packet_no 758
sent:Server packet_no 759
sent:Server packet_no 760
sent:Server packet_no 761
sent:Server packet_no 762
sent:Server packet_no 763
sent:Server packet_no 764
sent:Server packet_no 765
sent:Server packet_no 766
sent:Server packet_no 767
sent:Server packet_no 768
sent:Server packet_no 769
sent:Server packet_no 770
sent:Server packet_no 771
sent:Server packet_no 772
sent:Server packet_no 773
sent:Server packet_no 774
sent:Server packet_no 775
sent:Server packet_no 776
sent:Server packet_no 777
sent:Server packet_no 778
sent:Server packet_no 779
sent:Server packet_no 780
sent:Server packet_no 781
sent:Server packet_no 782
sent:Server packet_no 783
sent:Server packet_no 784
sent:Server packet_no 785
sent:Server packet_no 786
sent:Server packet_no 787
sent:Server packet_no 788
sent:Server packet_no 789
sent:Server packet_no 790
sent:Server packet_no 791
sent:Server packet_no 792
sent:Server packet_no 793
sent:Server packet_no 794
sent:Server packet_no 795
sent:Server packet_no 796
sent:Server packet_no 797
sent:Server packet_no 798
sent:Server packet_no 799
sent:Server packet_no 800
sent:Server packet_no 801
sent:Server packet_no 802
sent:Server packet_no 803
sent:Server packet_no 804
sent:Server packet_no 805
sent:Server packet_no 806
sent:Server packet_no 807
sent:Server packet_no 808
sent:Server packet_no 809
sent:Server packet_no 810
sent:Server packet_no 811
sent:Server packet_no 812
sent:Server packet_no 813
sent:Server packet_no 814
sent:Server packet_no 815
sent:Server packet_no 816
sent:Server packet_no 817
sent:Server packet_no 818
sent:Server packet_no 819
sent:Server packet_no 820
sent:Server packet_no 821
sent:Server packet_no 822
sent:Server packet_no 823
sent:Server packet_no 824
sent:Server packet_no 825
sent:Server packet_no 826
sent:Server packet_no 827
sent:Server packet_no 828
sent:Server packet_no 829
sent:Server packet_no 830
sent:Server packet_no 831
sent:Server packet_no 832
sent:Server packet_no 833
sent:Server packet_no 834
sent:Server packet_no 835
sent:Server packet_no 836
sent:Server packet_no 837
sent:Server packet_no 838
sent:Server packet_no 839
sent:Server packet_no 840
sent:Server packet_no 841
sent:Server packet_no 842
sent:Server packet_no 843
sent:Server packet_no 844
sent:Server packet_no 845
sent:Server packet_no 846
sent:Server packet_no 847
sent:Server packet_no 848
sent:Server packet_no 849
sent:Server packet_no 850
sent:Server packet_no 851
sent:Server packet_no 852
sent:Server packet_no 853
sent:Server packet_no 854
sent:Server packet_no 855
sent:Server packet_no 856
sent:Server packet_no 857
sent:Server packet_no 858
sent:Server packet_no 859
sent:Server packet_no 860
sent:Server packet_no 861
sent:Server packet_no 862
sent:Server packet_no 863
sent:Server packet_no 864
sent:Server packet_no 865
sent:Server packet_no 866
sent:Server packet_no 867
sent:Server packet_no 868
sent:Server packet_no 869
sent:Server packet_no 870
sent:Server packet_no 871
sent:Server packet_no 872
sent:Server packet_no 873
sent:Server packet_no 874
sent:Server packet_no 875
sent:Server packet_no 876
sent:Server packet_no 877
sent:Server packet_no 878
sent:Server packet_no 879
sent:Server packet_no 880
sent:Server packet_no 881
sent:Server packet_no 882
sent:Server packet_no 883
sent:Server packet_no 884
sent:Server packet_no 885
sent:Server packet_no 886
sent:Server packet_no 887
sent:Server packet_no 888
sent:Server packet_no 889
sent:Server packet_no 890
sent:Server packet_no 891
sent:Server packet_no 892
sent:Server packet_no 893
sent:Server packet_no 894
sent:Server packet_no 895
sent:Server packet_no 896
sent:Server packet_no 897
sent:Server packet_no 898
sent:Server packet_no 899
sent:Server packet_no 900
sent:Server packet_no 901
sent:Server packet_no 902
sent:Server packet_no 903
sent:Server packet_no 904
sent:Server packet_no 905
sent:Server packet_no 906
sent:Server packet_no 907
sent:Server packet_no 908
sent:Server packet_no 909
sent:Server packet_no 910
sent:Server packet_no 911
sent:Server packet_no 912
sent:Server packet_no 913
sent:Server packet_no 914
sent:Server packet_no 915
sent:Server packet_no 916
sent:Server packet_no 917
sent:Server packet_no 918
sent:Server packet_no 919
sent:Server packet_no 920
sent:Server packet_no 921
sent:Server packet_no 922
sent:Server packet_no 923
sent:Server packet_no 924
sent:Server packet_no 925
sent:Server packet_no 926
sent:Server packet_no 927
sent:Server packet_no 928
sent:Server packet_no 929
sent:Server packet_no 930
sent:Server packet_no 931
sent:Server packet_no 932
sent:Server packet_no 933
sent:Server packet_no 934
sent:Server packet_no 935
sent:Server packet_no 936
sent:Server packet_no 937
sent:Server packet_no 938
sent:Server packet_no 939
sent:Server packet_no 940
sent:Server packet_no 941
sent:Server packet_no 942
sent:Server packet_no 943
sent:Server packet_no 944
sent:Server packet_no 945
sent:Server packet_no 946
sent:Server packet_no 947
sent:Server packet_no 948
sent:Server packet_no 949
sent:Server packet_no 950
sent:Server packet_no 951
sent:Server packet_no 952
sent:Server packet_no 953
sent:Server packet_no 954
sent:Server packet_no 955
sent:Server packet_no 956
sent:Server packet_no 957
sent:Server packet_no 958
sent:Server packet_no 959
sent:Server packet_no 960
sent:Server packet_no 961
sent:Server packet_no 962
sent:Server packet_no 963
sent:Server packet_no 964
sent:Server packet_no 965
sent:Server packet_no 966
sent:Server packet_no 967
sent:Server packet_no 968
sent:Server packet_no 969
sent:Server packet_no 970
sent:Server packet_no 971
sent:Server packet_no 972
sent:Server packet_no 973
sent:Server packet_no 974
sent:Server packet_no 975
sent:Server packet_no 976
sent:Server packet_no 977
sent:Server packet_no 978
sent:Server packet_no 979
sent:Server packet_no 980
sent:Server packet_no 981
sent:Server packet_no 982
sent:Server packet_no 983
sent:Server packet_no 984
sent:Server packet_no 985
sent:Server packet_no 986
sent:Server packet_no 987
sent:Server packet_no 988
sent:Server packet_no 989
sent:Server packet_no 990
sent:Server packet_no 991
sent:Server packet_no 992
sent:Server packet_no 993
sent:Server packet_no 994
sent:Server packet_no 995
sent:Server packet_no 996
sent:Server packet_no 997
sent:Server packet_no 998
sent:Server packet_no 999
sent:Server packet_no 1000
sent:Server packet_no 1001
sent:Server packet_no 1002
sent:Server packet_no 1003
sent:Server packet_no 1004
sent:Server packet_no 1005
sent:Server packet_no 1006
sent:Server packet_no 1007
sent:Server packet_no 1008
sent:Server packet_no 1009
sent:Server packet_no 1010
sent:Server packet_no 1011
sent:Server packet_no 1012
sent:Server packet_no 1013
sent:Server packet_no 1014
sent:Server packet_no 1015
sent:Server packet_no 1016
sent:Server packet_no 1017
sent:Server packet_no 1018
sent:Server packet_no 1019
sent:Server packet_no 1020
sent:Server packet_no 1021
sent:Server packet_no 1022
sent:Server packet_no 1023
sent:Server packet_no 1024
sent:Server packet_no 1025
sent:Server packet_no 1026
sent:Server packet_no 1027
sent:Server packet_no 1028
sent:Server packet_no 1029
sent:Server packet_no 1030
sent:Server packet_no 1031
sent:Server packet_no 1032
sent:Server packet_no 1033
sent:Server packet_no 1034
sent:Server packet_no 1035
sent:Server packet_no 1036
sent:Server packet_no 1037
sent:Server packet_no 1038
sent:Server packet_no 1039
sent:Server packet_no 1040
sent:Server packet_no 1041
sent:Server packet_no 1042
sent:Server packet_no 1043
sent:Server packet_no 1044
sent:Server packet_no 1045
sent:Server packet_no 1046
sent:Server packet_no 1047
sent:Server packet_no 1048
sent:Server packet_no 1049
sent:Server packet_no 1050
sent:Server packet_no 1051
sent:Server packet_no 1052
sent:Server packet_no 1053
sent:Server packet_no 1054
sent:Server packet_no 1055
sent:Server packet_no 1056
sent:Server packet_no 1057
sent:Server packet_no 1058
sent:Server packet_no 1059
sent:Server packet_no 1060
sent:Server packet_no 1061
sent:Server packet_no 1062
sent:Server packet_no 1063
sent:Server packet_no 1064
sent:Server packet_no 1065
sent:Server packet_no 1066
sent:Server packet_no 1067
sent:Server packet_no 1068
sent:Server packet_no 1069
sent:Server packet_no 1070
sent:Server packet_no 1071
sent:Server packet_no 1072
sent:Server packet_no 1073
sent:Server packet_no 1074
sent:Server packet_no 1075
sent:Server packet_no 1076
sent:Server packet_no 1077
sent:Server packet_no 1078
sent:Server packet_no 1079
sent:Server packet_no 1080
sent:Server packet_no 1081
sent:Server packet_no 1082
sent:Server packet_no 1083
sent:Server packet_no 1084
sent:Server packet_no 1085
sent:Server packet_no 1086
sent:Server packet_no 1087
sent:Server packet_no 1088
sent:Server packet_no 1089
sent:Server packet_no 1090
sent:Server packet_no 1091
sent:Server packet_no 1092
sent:Server packet_no 1093
sent:Server packet_no 1094
sent:Server packet_no 1095
sent:Server packet_no 1096
sent:Server packet_no 1097
sent:Server packet_no 1098
sent:Server packet_no 1099
sent:Server packet_no 1100
sent:Server packet_no 1101
sent:Server packet_no 1102
sent:Server packet_no 1103
sent:Server packet_no 1104
sent:Server packet_no 1105
sent:Server packet_no 1106
sent:Server packet_no 1107
sent:Server packet_no 1108
sent:Server packet_no 1109
sent:Server packet_no 1110
sent:Server packet_no 1111
sent:Server packet_no 1112
sent:Server packet_no 1113
sent:Server packet_no 1114
sent:Server packet_no 1115
sent:Server packet_no 1116
sent:Server packet_no 1117
sent:Server packet_no 1118
sent:Server packet_no 1119
sent:Server packet_no 1120
sent:Server packet_no 1121
sent:Server packet_no 1122
sent:Server packet_no 1123
sent:Server packet_no 1124
sent:Server packet_no 1125
sent:Server packet_no 1126
sent:Server packet_no 1127
sent:Server packet_no 1128
sent:Server packet_no 1129
sent:Server packet_no 1130
sent:Server packet_no 1131
sent:Server packet_no 1132
sent:Server packet_no 1133
sent:Server packet_no 1134
sent:Server packet_no 1135
sent:Server packet_no 1136
sent:Server packet_no 1137
sent:Server packet_no 1138
sent:Server packet_no 1139
sent:Server packet_no 1140
sent:Server packet_no 1141
sent:Server packet_no 1142
sent:Server packet_no 1143
sent:Server packet_no 1144
sent:Server packet_no 1145
sent:Server packet_no 1146
sent:Server packet_no 1147
sent:Server packet_no 1148
sent:Server packet_no 1149
sent:Server packet_no 1150
sent:Server packet_no 1151
sent:Server packet_no 1152
sent:Server packet_no 1153
sent:Server packet_no 1154
sent:Server packet_no 1155
sent:Server packet_no 1156
sent:Server packet_no 1157
sent:Server packet_no 1158
sent:Server packet_no 1159
sent:Server packet_no 1160
sent:Server packet_no 1161
sent:Server packet_no 1162
sent:Server packet_no 1163
sent:Server packet_no 1164
sent:Server packet_no 1165
sent:Server packet_no 1166
sent:Server packet_no 1167
sent:Server packet_no 1168
sent:Server packet_no 1169
sent:Server packet_no 1170
sent:Server packet_no 1171
sent:Server packet_no 1172
sent:Server packet_no 1173
sent:Server packet_no 1174
sent:Server packet_no 1175
sent:Server packet_no 1176
sent:Server packet_no 1177
sent:Server packet_no 1178
sent:Server packet_no 1179
sent:Server packet_no 1180
sent:Server packet_no 1181
sent:Server packet_no 1182
sent:Server packet_no 1183
sent:Server packet_no 1184
sent:Server packet_no 1185
sent:Server packet_no 1186
sent:Server packet_no 1187
sent:Server packet_no 1188
sent:Server packet_no 1189
sent:Server packet_no 1190
sent:Server packet_no 1191
sent:Server packet_no 1192
sent:Server packet_no 1193
sent:Server packet_no 1194
sent:Server packet_no 1195
sent:Server packet_no 1196
sent:Server packet_no 1197
sent:Server packet_no 1198
sent:Server packet_no 1199
sent:Server packet_no 1200
sent:Server packet_no 1201
sent:Server packet_no 1202
sent:Server packet_no 1203
sent:Server packet_no 1204
sent:Server packet_no 1205
sent:Server packet_no 1206
sent:Server packet_no 1207
sent:Server packet_no 1208
sent:Server packet_no 1209
sent:Server packet_no 1210
sent:Server packet_no 1211
sent:Server packet_no 1212
sent:Server packet_no 1213
sent:Server packet_no 1214
sent:Server packet_no 1215
sent:Server packet_no 1216
sent:Server packet_no 1217
sent:Server packet_no 1218
sent:Server packet_no 1219
sent:Server packet_no 1220
sent:Server packet_no 1221
sent:Server packet_no 1222
sent:Server packet_no 1223
sent:Server packet_no 1224
sent:Server packet_no 1225
sent:Server packet_no 1226
sent:Server packet_no 1227
sent:Server packet_no 1228
sent:Server packet_no 1229
sent:Server packet_no 1230
sent:Server packet_no 1231
sent:Server packet_no 1232
sent:Server packet_no 1233
sent:Server packet_no 1234
sent:Server packet_no 1235
sent:Server packet_no 1236
sent:Server packet_no 1237
sent:Server packet_no 1238
sent:Server packet_no 1239
sent:Server packet_no 1240
sent:Server packet_no 1241
sent:Server packet_no 1242
sent:Server packet_no 1243
sent:Server packet_no 1244
sent:Server packet_no 1245
sent:Server packet_no 1246
sent:Server packet_no 1247
sent:Server packet_no 1248
sent:Server packet_no 1249
sent:Server packet_no 1250
sent:Server packet_no 1251
sent:Server packet_no 1252
sent:Server packet_no 1253
sent:Server packet_no 1254
sent:Server packet_no 1255
sent:Server packet_no 1256
sent:Server packet_no 1257
sent:Server packet_no 1258
sent:Server packet_no 1259
sent:Server packet_no 1260
sent:Server packet_no 1261
sent:Server packet_no 1262
sent:Server packet_no 1263
sent:Server packet_no 1264
sent:Server packet_no 1265
sent:Server packet_no 1266
sent:Server packet_no 1267
sent:Server packet_no 1268
sent:Server packet_no 1269
sent:Server packet_no 1270
sent:Server packet_no 1271
sent:Server packet_no 1272
sent:Server packet_no 1273
sent:Server packet_no 1274
sent:Server packet_no 1275
sent:Server packet_no 1276
sent:Server packet_no 1277
sent:Server packet_no 1278
sent:Server packet_no 1279
sent:Server packet_no 1280
sent:Server packet_no 1281
sent:Server packet_no 1282
sent:Server packet_no 1283
sent:Server packet_no 1284
sent:Server packet_no 1285
sent:Server packet_no 1286
sent:Server packet_no 1287
sent:Server packet_no 1288
sent:Server packet_no 1289
sent:Server packet_no 1290
sent:Server packet_no 1291
sent:Server packet_no 1292
sent:Server packet_no 1293
sent:Server packet_no 1294
sent:Server packet_no 1295
sent:Server packet_no 1296
sent:Server packet_no 1297
sent:Server packet_no 1298
sent:Server packet_no 1299
sent:Server packet_no 1300
sent:Server packet_no 1301
sent:Server packet_no 1302
sent:Server packet_no 1303
sent:Server packet_no 1304
sent:Server packet_no 1305
sent:Server packet_no 1306
sent:Server packet_no 1307
sent:Server packet_no 1308
sent:Server packet_no 1309
sent:Server packet_no 1310
sent:Server packet_no 1311
sent:Server packet_no 1312
sent:Server packet_no 1313
sent:Server packet_no 1314
sent:Server packet_no 1315
sent:Server packet_no 1316
sent:Server packet_no 1317
sent:Server packet_no 1318
sent:Server packet_no 1319
sent:Server packet_no 1320
sent:Server packet_no 1321
sent:Server packet_no 1322
sent:Server packet_no 1323
sent:Server packet_no 1324
sent:Server packet_no 1325
sent:Server packet_no 1326
sent:Server packet_no 1327
sent:Server packet_no 1328
sent:Server packet_no 1329
sent:Server packet_no 1330
sent:Server packet_no 1331
sent:Server packet_no 1332
sent:Server packet_no 1333
sent:Server packet_no 1334
sent:Server packet_no 1335
sent:Server packet_no 1336
sent:Server packet_no 1337
sent:Server packet_no 1338
sent:Server packet_no 1339
sent:Server packet_no 1340
sent:Server packet_no 1341
sent:Server packet_no 1342
sent:Server packet_no 1343
sent:Server packet_no 1344
sent:Server packet_no 1345
sent:Server packet_no 1346
sent:Server packet_no 1347
sent:Server packet_no 1348
sent:Server packet_no 1349
sent:Server packet_no 1350
sent:Server packet_no 1351
sent:Server packet_no 1352
sent:Server packet_no 1353
sent:Server packet_no 1354
sent:Server packet_no 1355
sent:Server packet_no 1356
sent:Server packet_no 1357
sent:Server packet_no 1358
sent:Server packet_no 1359
sent:Server packet_no 1360
sent:Server packet_no 1361
sent:Server packet_no 1362
sent:Server packet_no 1363
sent:Server packet_no 1364
sent:Server packet_no 1365
sent:Server packet_no 1366
sent:Server packet_no 1367
sent:Server packet_no 1368
sent:Server packet_no 1369
sent:Server packet_no 1370
sent:Server packet_no 1371
sent:Server packet_no 1372
sent:Server packet_no 1373
sent:Server packet_no 1374
sent:Server packet_no 1375
sent:Server packet_no 1376
sent:Server packet_no 1377
sent:Server packet_no 1378
sent:Server packet_no 1379
sent:Server packet_no 1380
sent:Server packet_no 1381
sent:Server packet_no 1382
sent:Server packet_no 1383
sent:Server packet_no 1384
sent:Server packet_no 1385
sent:Server packet_no 1386
sent:Server packet_no 1387
sent:Server packet_no 1388
sent:Server packet_no 1389
sent:Server packet_no 1390
sent:Server packet_no 1391
sent:Server packet_no 1392
sent:Server packet_no 1393
sent:Server packet_no 1394
sent:Server packet_no 1395
sent:Server packet_no 1396
sent:Server packet_no 1397
sent:Server packet_no 1398
sent:Server packet_no 1399
sent:Server packet_no 1400
sent:Server packet_no 1401
sent:Server packet_no 1402
sent:Server packet_no 1403
sent:Server packet_no 1404
sent:Server packet_no 1405
sent:Server packet_no 1406
sent:Server packet_no 1407
sent:Server packet_no 1408
sent:Server packet_no 1409
sent:Server packet_no 1410
sent:Server packet_no 1411
sent:Server packet_no 1412
sent:Server packet_no 1413
sent:Server packet_no 1414
sent:Server packet_no 1415
sent:Server packet_no 1416
sent:Server packet_no 1417
sent:Server packet_no 1418
sent:Server packet_no 1419
sent:Server packet_no 1420
sent:Server packet_no 1421
sent:Server packet_no 1422
sent:Server packet_no 1423
sent:Server packet_no 1424
sent:Server packet_no 1425
sent:Server packet_no 1426
sent:Server packet_no 1427
sent:Server packet_no 1428
sent:Server packet_no 1429
sent:Server packet_no 1430
sent:Server packet_no 1431
sent:Server packet_no 1432
sent:Server packet_no 1433
sent:Server packet_no 1434
sent:Server packet_no 1435
sent:Server packet_no 1436
sent:Server packet_no 1437
sent:Server packet_no 1438
sent:Server packet_no 1439
sent:Server packet_no 1440
sent:Server packet_no 1441
sent:Server packet_no 1442
sent:Server packet_no 1443
sent:Server packet_no 1444
sent:Server packet_no 1445
sent:Server packet_no 1446
sent:Server packet_no 1447
sent:Server packet_no 1448
sent:Server packet_no 1449
sent:Server packet_no 1450
sent:Server packet_no 1451
sent:Server packet_no 1452
sent:Server packet_no 1453
sent:Server packet_no 1454
sent:Server packet_no 1455
sent:Server packet_no 1456
sent:Server packet_no 1457
sent:Server packet_no 1458
sent:Server packet_no 1459
sent:Server packet_no 1460
sent:Server packet_no 1461
sent:Server packet_no 1462
sent:Server packet_no 1463
sent:Server packet_no 1464
sent:Server packet_no 1465
sent:Server packet_no 1466
sent:Server packet_no 1467
sent:Server packet_no 1468
sent:Server packet_no 1469
sent:Server packet_no 1470
sent:Server packet_no 1471
sent:Server packet_no 1472
sent:Server packet_no 1473
sent:Server packet_no 1474
sent:Server packet_no 1475
sent:Server packet_no 1476
sent:Server packet_no 1477
sent:Server packet_no 1478
sent:Server packet_no 1479
sent:Server packet_no 1480
sent:Server packet_no 1481
sent:Server packet_no 1482
sent:Server packet_no 1483
sent:Server packet_no 1484
sent:Server packet_no 1485
sent:Server packet_no 1486
sent:Server packet_no 1487
sent:Server packet_no 1488
sent:Server packet_no 1489
sent:Server packet_no 1490
sent:Server packet_no 1491
sent:Server packet_no 1492
sent:Server packet_no 1493
sent:Server packet_no 1494
sent:Server packet_no 1495
sent:Server packet_no 1496
sent:Server packet_no 1497
sent:Server packet_no 1498
sent:Server packet_no 1499
sent:Server packet_no 1500
sent:Server packet_no 1501
sent:Server packet_no 1502
sent:Server packet_no 1503
sent:Server packet_no 1504
sent:Server packet_no 1505
sent:Server packet_no 1506
sent:Server packet_no 1507
sent:Server packet_no 1508
sent:Server packet_no 1509
sent:Server packet_no 1510
sent:Server packet_no 1511
sent:Server packet_no 1512
sent:Server packet_no 1513
sent:Server packet_no 1514
sent:Server packet_no 1515
sent:Server packet_no 1516
sent:Server packet_no 1517
sent:Server packet_no 1518
sent:Server packet_no 1519
sent:Server packet_no 1520
sent:Server packet_no 1521
sent:Server packet_no 1522
sent:Server packet_no 1523
sent:Server packet_no 1524
sent:Server packet_no 1525
sent:Server packet_no 1526
sent:Server packet_no 1527
sent:Server packet_no 1528
sent:Server packet_no 1529
sent:Server packet_no 1530
sent:Server packet_no 1531
sent:Server packet_no 1532
sent:Server packet_no 1533
sent:Server packet_no 1534
sent:Server packet_no 1535
sent:Server packet_no 1536
sent:Server packet_no 1537
sent:Server packet_no 1538
sent:Server packet_no 1539
sent:Server packet_no 1540
sent:Server packet_no 1541
sent:Server packet_no 1542
sent:Server packet_no 1543
sent:Server packet_no 1544
sent:Server packet_no 1545
sent:Server packet_no 1546
sent:Server packet_no 1547
sent:Server packet_no 1548
sent:Server packet_no 1549
sent:Server packet_no 1550
sent:Server packet_no 1551
sent:Server packet_no 1552
sent:Server packet_no 1553
sent:Server packet_no 1554
sent:Server packet_no 1555
sent:Server packet_no 1556
sent:Server packet_no 1557
sent:Server packet_no 1558
sent:Server packet_no 1559
sent:Server packet_no 1560
sent:Server packet_no 1561
sent:Server packet_no 1562
sent:Server packet_no 1563
sent:Server packet_no 1564
sent:Server packet_no 1565
sent:Server packet_no 1566
sent:Server packet_no 1567
sent:Server packet_no 1568
sent:Server packet_no 1569
sent:Server packet_no 1570
sent:Server packet_no 1571
sent:Server packet_no 1572
sent:Server packet_no 1573
sent:Server packet_no 1574
sent:Server packet_no 1575
sent:Server packet_no 1576
sent:Server packet_no 1577
sent:Server packet_no 1578
sent:Server packet_no 1579
sent:Server packet_no 1580
sent:Server packet_no 1581
sent:Server packet_no 1582
sent:Server packet_no 1583
sent:Server packet_no 1584
sent:Server packet_no 1585
sent:Server packet_no 1586
sent:Server packet_no 1587
sent:Server packet_no 1588
sent:Server packet_no 1589
sent:Server packet_no 1590
sent:Server packet_no 1591
sent:Server packet_no 1592
sent:Server packet_no 1593
sent:Server packet_no 1594
sent:Server packet_no 1595
sent:Server packet_no 1596
sent:Server packet_no 1597
sent:Server packet_no 1598
sent:Server packet_no 1599
sent:Server packet_no 1600
sent:Server packet_no 1601
sent:Server packet_no 1602
sent:Server packet_no 1603
sent:Server packet_no 1604
sent:Server packet_no 1605
sent:Server packet_no 1606
sent:Server packet_no 1607
sent:Server packet_no 1608
sent:Server packet_no 1609
sent:Server packet_no 1610
sent:Server packet_no 1611
sent:Server packet_no 1612
sent:Server packet_no 1613
sent:Server packet_no 1614
sent:Server packet_no 1615
sent:Server packet_no 1616
sent:Server packet_no 1617
sent:Server packet_no 1618
sent:Server packet_no 1619
sent:Server packet_no 1620
sent:Server packet_no 1621
sent:Server packet_no 1622
sent:Server packet_no 1623
sent:Server packet_no 1624
sent:Server packet_no 1625
sent:Server packet_no 1626
sent:Server packet_no 1627
sent:Server packet_no 1628
sent:Server packet_no 1629
sent:Server packet_no 1630
sent:Server packet_no 1631
sent:Server packet_no 1632
sent:Server packet_no 1633
sent:Server packet_no 1634
sent:Server packet_no 1635
sent:Server packet_no 1636
sent:Server packet_no 1637
sent:Server packet_no 1638
sent:Server packet_no 1639
sent:Server packet_no 1640
sent:Server packet_no 1641
sent:Server packet_no 1642
sent:Server packet_no 1643
sent:Server packet_no 1644
sent:Server packet_no 1645
sent:Server packet_no 1646
sent:Server packet_no 1647
sent:Server packet_no 1648
sent:Server packet_no 1649
sent:Server packet_no 1650
sent:Server packet_no 1651
sent:Server packet_no 1652
sent:Server packet_no 1653
sent:Server packet_no 1654
sent:Server packet_no 1655
sent:Server packet_no 1656
sent:Server packet_no 1657
sent:Server packet_no 1658
sent:Server packet_no 1659
sent:Server packet_no 1660
sent:Server packet_no 1661
sent:Server packet_no 1662
sent:Server packet_no 1663
sent:Server packet_no 1664
sent:Server packet_no 1665
sent:Server packet_no 1666
sent:Server packet_no 1667
sent:Server packet_no 1668
sent:Server packet_no 1669
sent:Server packet_no 1670
sent:Server packet_no 1671
sent:Server packet_no 1672
sent:Server packet_no 1673
sent:Server packet_no 1674
sent:Server packet_no 1675
sent:Server packet_no 1676
sent:Server packet_no 1677
sent:Server packet_no 1678
sent:Server packet_no 1679
sent:Server packet_no 1680
sent:Server packet_no 1681
sent:Server packet_no 1682
sent:Server packet_no 1683
sent:Server packet_no 1684
sent:Server packet_no 1685
sent:Server packet_no 1686
sent:Server packet_no 1687
sent:Server packet_no 1688
sent:Server packet_no 1689
sent:Server packet_no 1690
sent:Server packet_no 1691
sent:Server packet_no 1692
sent:Server packet_no 1693
sent:Server packet_no 1694
sent:Server packet_no 1695
sent:Server packet_no 1696
sent:Server packet_no 1697
sent:Server packet_no 1698
sent:Server packet_no 1699
sent:Server packet_no 1700
sent:Server packet_no 1701
sent:Server packet_no 1702
sent:Server packet_no 1703
sent:Server packet_no 1704
sent:Server packet_no 1705
sent:Server packet_no 1706
sent:Server packet_no 1707
sent:Server packet_no 1708
sent:Server packet_no 1709
sent:Server packet_no 1710
sent:Server packet_no 1711
sent:Server packet_no 1712
sent:Server packet_no 1713
sent:Server packet_no 1714
sent:Server packet_no 1715
sent:Server packet_no 1716
sent:Server packet_no 1717
sent:Server packet_no 1718
sent:Server packet_no 1719
sent:Server packet_no 1720
sent:Server packet_no 1721
sent:Server packet_no 1722
sent:Server packet_no 1723
sent:Server packet_no 1724
sent:Server packet_no 1725
sent:Server packet_no 1726
sent:Server packet_no 1727
sent:Server packet_no 1728
sent:Server packet_no 1729
sent:Server packet_no 1730
sent:Server packet_no 1731
sent:Server packet_no 1732
sent:Server packet_no 1733
sent:Server packet_no 1734
sent:Server packet_no 1735
sent:Server packet_no 1736
sent:Server packet_no 1737
sent:Server packet_no 1738
sent:Server packet_no 1739
sent:Server packet_no 1740
sent:Server packet_no 1741
sent:Server packet_no 1742
sent:Server packet_no 1743
sent:Server packet_no 1744
sent:Server packet_no 1745
sent:Server packet_no 1746
sent:Server packet_no 1747
sent:Server packet_no 1748
sent:Server packet_no 1749
sent:Server packet_no 1750
sent:Server packet_no 1751
sent:Server packet_no 1752
sent:Server packet_no 1753
sent:Server packet_no 1754
sent:Server packet_no 1755
sent:Server packet_no 1756
sent:Server packet_no 1757
sent:Server packet_no 1758
sent:Server packet_no 1759
sent:Server packet_no 1760
sent:Server packet_no 1761
sent:Server packet_no 1762
sent:Server packet_no 1763
sent:Server packet_no 1764
sent:Server packet_no 1765
sent:Server packet_no 1766
sent:Server packet_no 1767
sent:Server packet_no 1768
sent:Server packet_no 1769
sent:Server packet_no 1770
sent:Server packet_no 1771
sent:Server packet_no 1772
sent:Server packet_no 1773
sent:Server packet_no 1774
sent:Server packet_no 1775
sent:Server packet_no 1776
sent:Server packet_no 1777
sent:Server packet_no 1778
sent:Server packet_no 1779
sent:Server packet_no 1780
sent:Server packet_no 1781
sent:Server packet_no 1782
sent:Server packet_no 1783
sent:Server packet_no 1784
sent:Server packet_no 1785
sent:Server packet_no 1786
sent:Server packet_no 1787
sent:Server packet_no 1788
sent:Server packet_no 1789
sent:Server packet_no 1790
sent:Server packet_no 1791
sent:Server packet_no 1792
sent:Server packet_no 1793
sent:Server packet_no 1794
sent:Server packet_no 1795
sent:Server packet_no 1796
sent:Server packet_no 1797
sent:Server packet_no 1798
sent:Server packet_no 1799
sent:Server packet_no 1800
sent:Server packet_no 1801
sent:Server packet_no 1802
sent:Server packet_no 1803
sent:Server packet_no 1804
sent:Server packet_no 1805
sent:Server packet_no 1806
sent:Server packet_no 1807
sent:Server packet_no 1808
sent:Server packet_no 1809
sent:Server packet_no 1810
sent:Server packet_no 1811
sent:Server packet_no 1812
sent:Server packet_no 1813
sent:Server packet_no 1814
sent:Server packet_no 1815
sent:Server packet_no 1816
sent:Server packet_no 1817
sent:Server packet_no 1818
sent:Server packet_no 1819
sent:Server packet_no 1820
sent:Server packet_no 1821
sent:Server packet_no 1822
sent:Server packet_no 1823
sent:Server packet_no 1824
sent:Server packet_no 1825
sent:Server packet_no 1826
sent:Server packet_no 1827
sent:Server packet_no 1828
sent:Server packet_no 1829
sent:Server packet_no 1830
sent:Server packet_no 1831
sent:Server packet_no 1832
sent:Server packet_no 1833
sent:Server packet_no 1834
sent:Server packet_no 1835
sent:Server packet_no 1836
sent:Server packet_no 1837
sent:Server packet_no 1838
sent:Server packet_no 1839
sent:Server packet_no 1840
sent:Server packet_no 1841
sent:Server packet_no 1842
sent:Server packet_no 1843
sent:Server packet_no 1844
sent:Server packet_no 1845
sent:Server packet_no 1846
sent:Server packet_no 1847
sent:Server packet_no 1848
sent:Server packet_no 1849
sent:Server packet_no 1850
sent:Server packet_no 1851
sent:Server packet_no 1852
sent:Server packet_no 1853
sent:Server packet_no 1854
sent:Server packet_no 1855
sent:Server packet_no 1856
sent:Server packet_no 1857
sent:Server packet_no 1858
sent:Server packet_no 1859
sent:Server packet_no 1860
sent:Server packet_no 1861
sent:Server packet_no 1862
sent:Server packet_no 1863
sent:Server packet_no 1864
sent:Server packet_no 1865
sent:Server packet_no 1866
sent:Server packet_no 1867
sent:Server packet_no 1868
sent:Server packet_no 1869
sent:Server packet_no 1870
sent:Server packet_no 1871
sent:Server packet_no 1872
sent:Server packet_no 1873
sent:Server packet_no 1874
sent:Server packet_no 1875
sent:Server packet_no 1876
sent:Server packet_no 1877
sent:Server packet_no 1878
sent:Server packet_no 1879
sent:Server packet_no 1880
sent:Server packet_no 1881
sent:Server packet_no 1882
sent:Server packet_no 1883
sent:Server packet_no 1884
sent:Server packet_no 1885
sent:Server packet_no 1886
sent:Server packet_no 1887
sent:Server packet_no 1888
sent:Server packet_no 1889
sent:Server packet_no 1890
sent:Server packet_no 1891
sent:Server packet_no 1892
sent:Server packet_no 1893
sent:Server packet_no 1894
sent:Server packet_no 1895
sent:Server packet_no 1896
sent:Server packet_no 1897
sent:Server packet_no 1898
sent:Server packet_no 1899
sent:Server packet_no 1900
sent:Server packet_no 1901
sent:Server packet_no 1902
sent:Server packet_no 1903
sent:Server packet_no 1904
sent:Server packet_no 1905
sent:Server packet_no 1906
sent:Server packet_no 1907
sent:Server packet_no 1908
sent:Server packet_no 1909
sent:Server packet_no 1910
sent:Server packet_no 1911
sent:Server packet_no 1912
sent:Server packet_no 1913
sent:Server packet_no 1914
sent:Server packet_no 1915
sent:Server packet_no 1916
sent:Server packet_no 1917
sent:Server packet_no 1918
sent:Server packet_no 1919
sent:Server packet_no 1920
sent:Server packet_no 1921
sent:Server packet_no 1922
sent:Server packet_no 1923
sent:Server packet_no 1924
sent:Server packet_no 1925
sent:Server packet_no 1926
sent:Server packet_no 1927
sent:Server packet_no 1928
sent:Server packet_no 1929
sent:Server packet_no 1930
sent:Server packet_no 1931
sent:Server packet_no 1932
sent:Server packet_no 1933
sent:Server packet_no 1934
sent:Server packet_no 1935
sent:Server packet_no 1936
sent:Server packet_no 1937
sent:Server packet_no 1938
sent:Server packet_no 1939
sent:Server packet_no 1940
sent:Server packet_no 1941
sent:Server packet_no 1942
sent:Server packet_no 1943
sent:Server packet_no 1944
sent:Server packet_no 1945
sent:Server packet_no 1946
sent:Server packet_no 1947
sent:Server packet_no 1948
sent:Server packet_no 1949
sent:Server packet_no 1950
sent:Server packet_no 1951
sent:Server packet_no 1952
sent:Server packet_no 1953
sent:Server packet_no 1954
sent:Server packet_no 1955
sent:Server packet_no 1956
sent:Server packet_no 1957
sent:Server packet_no 1958
sent:Server packet_no 1959
sent:Server packet_no 1960
sent:Server packet_no 1961
sent:Server packet_no 1962
sent:Server packet_no 1963
sent:Server packet_no 1964
sent:Server packet_no 1965
sent:Server packet_no 1966
sent:Server packet_no 1967
sent:Server packet_no 1968
sent:Server packet_no 1969
sent:Server packet_no 1970
sent:Server packet_no 1971
sent:Server packet_no 1972
sent:Server packet_no 1973
sent:Server packet_no 1974
sent:Server packet_no 1975
sent:Server packet_no 1976
sent:Server packet_no 1977
sent:Server packet_no 1978
sent:Server packet_no 1979
sent:Server packet_no 1980
sent:Server packet_no 1981
sent:Server packet_no 1982
sent:Server packet_no 1983
sent:Server packet_no 1984
sent:Server packet_no 1985
sent:Server packet_no 1986
sent:Server packet_no 1987
sent:Server packet_no 1988
sent:Server packet_no 1989
sent:Server packet_no 1990
sent:Server packet_no 1991
sent:Server packet_no 1992
sent:Server packet_no 1993
sent:Server packet_no 1994
sent:Server packet_no 1995
sent:Server packet_no 1996
sent:Server packet_no 1997
sent:Server packet_no 1998
sent:Server packet_no 1999
sent:Server packet_no 2000
sent:Server packet_no 2001
sent:Server packet_no 2002
sent:Server packet_no 2003
sent:Server packet_no 2004
sent:Server packet_no 2005
sent:Server packet_no 2006
sent:Server packet_no 2007
sent:Server packet_no 2008
sent:Server packet_no 2009
sent:Server packet_no 2010
sent:Server packet_no 2011
sent:Server packet_no 2012
sent:Server packet_no 2013
sent:Server packet_no 2014
sent:Server packet_no 2015
sent:Server packet_no 2016
sent:Server packet_no 2017
sent:Server packet_no 2018
sent:Server packet_no 2019
sent:Server packet_no 2020
sent:Server packet_no 2021
sent:Server packet_no 2022
sent:Server packet_no 2023
sent:Server packet_no 2024
sent:Server packet_no 2025
sent:Server packet_no 2026
sent:Server packet_no 2027
sent:Server packet_no 2028
sent:Server packet_no 2029
sent:Server packet_no 2030
sent:Server packet_no 2031
sent:Server packet_no 2032
sent:Server packet_no 2033
sent:Server packet_no 2034
sent:Server packet_no 2035
sent:Server packet_no 2036
sent:Server packet_no 2037
sent:Server packet_no 2038
sent:Server packet_no 2039
sent:Server packet_no 2040
sent:Server packet_no 2041
sent:Server packet_no 2042
sent:Server packet_no 2043
sent:Server packet_no 2044
sent:Server packet_no 2045
sent:Server packet_no 2046
sent:Server packet_no 2047
sent:Server packet_no 2048
sent:Server packet_no 2049
sent:Server packet_no 2050
sent:Server packet_no 2051
sent:Server packet_no 2052
sent:Server packet_no 2053
sent:Server packet_no 2054
sent:Server packet_no 2055
sent:Server packet_no 2056
sent:Server packet_no 2057
sent:Server packet_no 2058
sent:Server packet_no 2059
sent:Server packet_no 2060
sent:Server packet_no 2061
sent:Server packet_no 2062
sent:Server packet_no 2063
sent:Server packet_no 2064
sent:Server packet_no 2065
sent:Server packet_no 2066
sent:Server packet_no 2067
sent:Server packet_no 2068
sent:Server packet_no 2069
sent:Server packet_no 2070
sent:Server packet_no 2071
sent:Server packet_no 2072
sent:Server packet_no 2073
sent:Server packet_no 2074
sent:Server packet_no 2075
sent:Server packet_no 2076
sent:Server packet_no 2077
sent:Server packet_no 2078
sent:Server packet_no 2079
sent:Server packet_no 2080
sent:Server packet_no 2081
sent:Server packet_no 2082
sent:Server packet_no 2083
sent:Server packet_no 2084
sent:Server packet_no 2085
sent:Server packet_no 2086
sent:Server packet_no 2087
sent:Server packet_no 2088
sent:Server packet_no 2089
sent:Server packet_no 2090
sent:Server packet_no 2091
sent:Server packet_no 2092
sent:Server packet_no 2093
sent:Server packet_no 2094
sent:Server packet_no 2095
sent:Server packet_no 2096
sent:Server packet_no 2097
sent:Server packet_no 2098
sent:Server packet_no 2099
sent:Server packet_no 2100
sent:Server packet_no 2101
sent:Server packet_no 2102
sent:Server packet_no 2103
sent:Server packet_no 2104
sent:Server packet_no 2105
sent:Server packet_no 2106
sent:Server packet_no 2107
sent:Server packet_no 2108
sent:Server packet_no 2109
sent:Server packet_no 2110
sent:Server packet_no 2111
sent:Server packet_no 2112
sent:Server packet_no 2113
sent:Server packet_no 2114
sent:Server packet_no 2115
sent:Server packet_no 2116
sent:Server packet_no 2117
sent:Server packet_no 2118
sent:Server packet_no 2119
sent:Server packet_no 2120
sent:Server packet_no 2121
sent:Server packet_no 2122
sent:Server packet_no 2123
sent:Server packet_no 2124
sent:Server packet_no 2125
sent:Server packet_no 2126
sent:Server packet_no 2127
sent:Server packet_no 2128
sent:Server packet_no 2129
sent:Server packet_no 2130
sent:Server packet_no 2131
sent:Server packet_no 2132
sent:Server packet_no 2133
sent:Server packet_no 2134
sent:Server packet_no 2135
sent:Server packet_no 2136
sent:Server packet_no 2137
sent:Server packet_no 2138
sent:Server packet_no 2139
sent:Server packet_no 2140
sent:Server packet_no 2141
sent:Server packet_no 2142
sent:Server packet_no 2143
sent:Server packet_no 2144
sent:Server packet_no 2145
sent:Server packet_no 2146
sent:Server packet_no 2147
sent:Server packet_no 2148
sent:Server packet_no 2149
sent:Server packet_no 2150
sent:Server packet_no 2151
sent:Server packet_no 2152
sent:Server packet_no 2153
sent:Server packet_no 2154
sent:Server packet_no 2155
sent:Server packet_no 2156
sent:Server packet_no 2157
sent:Server packet_no 2158
sent:Server packet_no 2159
sent:Server packet_no 2160
sent:Server packet_no 2161
sent:Server packet_no 2162
sent:Server packet_no 2163
sent:Server packet_no 2164
sent:Server packet_no 2165
sent:Server packet_no 2166
sent:Server packet_no 2167
sent:Server packet_no 2168
sent:Server packet_no 2169
sent:Server packet_no 2170
sent:Server packet_no 2171
sent:Server packet_no 2172
sent:Server packet_no 2173
sent:Server packet_no 2174
sent:Server packet_no 2175
sent:Server packet_no 2176
sent:Server packet_no 2177
sent:Server packet_no 2178
sent:Server packet_no 2179
sent:Server packet_no 2180
sent:Server packet_no 2181
sent:Server packet_no 2182
sent:Server packet_no 2183
sent:Server packet_no 2184
sent:Server packet_no 2185
sent:Server packet_no 2186
sent:Server packet_no 2187
sent:Server packet_no 2188
sent:Server packet_no 2189
sent:Server packet_no 2190
sent:Server packet_no 2191
sent:Server packet_no 2192
sent:Server packet_no 2193
sent:Server packet_no 2194
sent:Server packet_no 2195
sent:Server packet_no 2196
sent:Server packet_no 2197
sent:Server packet_no 2198
sent:Server packet_no 2199
sent:Server packet_no 2200
sent:Server packet_no 2201
sent:Server packet_no 2202
sent:Server packet_no 2203
sent:Server packet_no 2204
sent:Server packet_no 2205
sent:Server packet_no 2206
sent:Server packet_no 2207
sent:Server packet_no 2208
sent:Server packet_no 2209
sent:Server packet_no 2210
sent:Server packet_no 2211
sent:Server packet_no 2212
sent:Server packet_no 2213
sent:Server packet_no 2214
sent:Server packet_no 2215
sent:Server packet_no 2216
sent:Server packet_no 2217
sent:Server packet_no 2218
sent:Server packet_no 2219
sent:Server packet_no 2220
sent:Server packet_no 2221
sent:Server packet_no 2222
sent:Server packet_no 2223
sent:Server packet_no 2224
sent:Server packet_no 2225
sent:Server packet_no 2226
sent:Server packet_no 2227
sent:Server packet_no 2228
sent:Server packet_no 2229
sent:Server packet_no 2230
sent:Server packet_no 2231
sent:Server packet_no 2232
sent:Server packet_no 2233
sent:Server packet_no 2234
sent:Server packet_no 2235
sent:Server packet_no 2236
sent:Server packet_no 2237
sent:Server packet_no 2238
sent:Server packet_no 2239
sent:Server packet_no 2240
sent:Server packet_no 2241
sent:Server packet_no 2242
sent:Server packet_no 2243
sent:Server packet_no 2244
sent:Server packet_no 2245
sent:Server packet_no 2246
sent:Server packet_no 2247
sent:Server packet_no 2248
sent:Server packet_no 2249
sent:Server packet_no 2250
sent:Server packet_no 2251
sent:Server packet_no 2252
sent:Server packet_no 2253
sent:Server packet_no 2254
sent:Server packet_no 2255
sent:Server packet_no 2256
sent:Server packet_no 2257
sent:Server packet_no 2258
sent:Server packet_no 2259
sent:Server packet_no 2260
sent:Server packet_no 2261
sent:Server packet_no 2262
sent:Server packet_no 2263
sent:Server packet_no 2264
sent:Server packet_no 2265
sent:Server packet_no 2266
sent:Server packet_no 2267
sent:Server packet_no 2268
sent:Server packet_no 2269
sent:Server packet_no 2270
sent:Server packet_no 2271
sent:Server packet_no 2272
sent:Server packet_no 2273
sent:Server packet_no 2274
sent:Server packet_no 2275
sent:Server packet_no 2276
sent:Server packet_no 2277
sent:Server packet_no 2278
sent:Server packet_no 2279
sent:Server packet_no 2280
sent:Server packet_no 2281
sent:Server packet_no 2282
sent:Server packet_no 2283
sent:Server packet_no 2284
sent:Server packet_no 2285
sent:Server packet_no 2286
sent:Server packet_no 2287
sent:Server packet_no 2288
sent:Server packet_no 2289
sent:Server packet_no 2290
sent:Server packet_no 2291
sent:Server packet_no 2292
sent:Server packet_no 2293
sent:Server packet_no 2294
sent:Server packet_no 2295
sent:Server packet_no 2296
sent:Server packet_no 2297
sent:Server packet_no 2298
sent:Server packet_no 2299
sent:Server packet_no 2300
sent:Server packet_no 2301
sent:Server packet_no 2302
sent:Server packet_no 2303
sent:Server packet_no 2304
sent:Server packet_no 2305
sent:Server packet_no 2306
sent:Server packet_no 2307
sent:Server packet_no 2308
sent:Server packet_no 2309
sent:Server packet_no 2310
sent:Server packet_no 2311
sent:Server packet_no 2312
sent:Server packet_no 2313
sent:Server packet_no 2314
sent:Server packet_no 2315
sent:Server packet_no 2316
sent:Server packet_no 2317
sent:Server packet_no 2318
sent:Server packet_no 2319
sent:Server packet_no 2320
sent:Server packet_no 2321
sent:Server packet_no 2322
sent:Server packet_no 2323
sent:Server packet_no 2324
sent:Server packet_no 2325
sent:Server packet_no 2326
sent:Server packet_no 2327
sent:Server packet_no 2328
sent:Server packet_no 2329
sent:Server packet_no 2330
sent:Server packet_no 2331
sent:Server packet_no 2332
sent:Server packet_no 2333
sent:Server packet_no 2334
sent:Server packet_no 2335
sent:Server packet_no 2336
sent:Server packet_no 2337
sent:Server packet_no 2338
sent:Server packet_no 2339
sent:Server packet_no 2340
sent:Server packet_no 2341
sent:Server packet_no 2342
sent:Server packet_no 2343
sent:Server packet_no 2344
sent:Server packet_no 2345
sent:Server packet_no 2346
sent:Server packet_no 2347
sent:Server packet_no 2348
sent:Server packet_no 2349
sent:Server packet_no 2350
sent:Server packet_no 2351
sent:Server packet_no 2352
sent:Server packet_no 2353
sent:Server packet_no 2354
sent:Server packet_no 2355
sent:Server packet_no 2356
sent:Server packet_no 2357
sent:Server packet_no 2358
sent:Server packet_no 2359
sent:Server packet_no 2360
sent:Server packet_no 2361
sent:Server packet_no 2362
sent:Server packet_no 2363
sent:Server packet_no 2364
sent:Server packet_no 2365
sent:Server packet_no 2366
sent:Server packet_no 2367
sent:Server packet_no 2368
sent:Server packet_no 2369
sent:Server packet_no 2370
sent:Server packet_no 2371
sent:Server packet_no 2372
sent:Server packet_no 2373
sent:Server packet_no 2374
sent:Server packet_no 2375
sent:Server packet_no 2376
sent:Server packet_no 2377
sent:Server packet_no 2378
sent:Server packet_no 2379
sent:Server packet_no 2380
sent:Server packet_no 2381
sent:Server packet_no 2382
sent:Server packet_no 2383
sent:Server packet_no 2384
sent:Server packet_no 2385
sent:Server packet_no 2386
sent:Server packet_no 2387
sent:Server packet_no 2388
sent:Server packet_no 2389
sent:Server packet_no 2390
sent:Server packet_no 2391
sent:Server packet_no 2392
sent:Server packet_no 2393
sent:Server packet_no 2394
sent:Server packet_no 2395
sent:Server packet_no 2396
sent:Server packet_no 2397
sent:Server packet_no 2398
sent:Server packet_no 2399
sent:Server packet_no 2400
sent:Server packet_no 2401
sent:Server packet_no 2402
sent:Server packet_no 2403
sent:Server packet_no 2404
sent:Server packet_no 2405
sent:Server packet_no 2406
sent:Server packet_no 2407
sent:Server packet_no 2408
sent:Server packet_no 2409
sent:Server packet_no 2410
sent:Server packet_no 2411
sent:Server packet_no 2412
sent:Server packet_no 2413
sent:Server packet_no 2414
sent:Server packet_no 2415
sent:Server packet_no 2416
sent:Server packet_no 2417
sent:Server packet_no 2418
sent:Server packet_no 2419
sent:Server packet_no 2420
sent:Server packet_no 2421
sent:Server packet_no 2422
sent:Server packet_no 2423
sent:Server packet_no 2424
sent:Server packet_no 2425
sent:Server packet_no 2426
sent:Server packet_no 2427
sent:Server packet_no 2428
sent:Server packet_no 2429
sent:Server packet_no 2430
sent:Server packet_no 2431
sent:Server packet_no 2432
sent:Server packet_no 2433
sent:Server packet_no 2434
sent:Server packet_no 2435
sent:Server packet_no 2436
sent:Server packet_no 2437
sent:Server packet_no 2438
sent:Server packet_no 2439
sent:Server packet_no 2440
sent:Server packet_no 2441
sent:Server packet_no 2442
sent:Server packet_no 2443
sent:Server packet_no 2444
sent:Server packet_no 2445
sent:Server packet_no 2446
sent:Server packet_no 2447
sent:Server packet_no 2448
sent:Server packet_no 2449
sent:Server packet_no 2450
sent:Server packet_no 2451
sent:Server packet_no 2452
sent:Server packet_no 2453
sent:Server packet_no 2454
sent:Server packet_no 2455
sent:Server packet_no 2456
sent:Server packet_no 2457
sent:Server packet_no 2458
sent:Server packet_no 2459
sent:Server packet_no 2460
sent:Server packet_no 2461
sent:Server packet_no 2462
sent:Server packet_no 2463
sent:Server packet_no 2464
sent:Server packet_no 2465
sent:Server packet_no 2466
sent:Server packet_no 2467
sent:Server packet_no 2468
sent:Server packet_no 2469
sent:Server packet_no 2470
sent:Server packet_no 2471
sent:Server packet_no 2472
sent:Server packet_no 2473
sent:Server packet_no 2474
sent:Server packet_no 2475
sent:Server packet_no 2476
sent:Server packet_no 2477
sent:Server packet_no 2478
sent:Server packet_no 2479
sent:Server packet_no 2480
sent:Server packet_no 2481
sent:Server packet_no 2482
sent:Server packet_no 2483
sent:Server packet_no 2484
sent:Server packet_no 2485
sent:Server packet_no 2486
sent:Server packet_no 2487
sent:Server packet_no 2488
sent:Server packet_no 2489
sent:Server packet_no 2490
sent:Server packet_no 2491
sent:Server packet_no 2492
sent:Server packet_no 2493
sent:Server packet_no 2494
sent:Server packet_no 2495
sent:Server packet_no 2496
sent:Server packet_no 2497
sent:Server packet_no 2498
sent:Server packet_no 2499
sent:Server packet_no 2500
sent:Server packet_no 2501
sent:Server packet_no 2502
sent:Server packet_no 2503
sent:Server packet_no 2504
sent:Server packet_no 2505
sent:Server packet_no 2506
sent:Server packet_no 2507
sent:Server packet_no 2508
sent:Server packet_no 2509
sent:Server packet_no 2510
sent:Server packet_no 2511
sent:Server packet_no 2512
sent:Server packet_no 2513
sent:Server packet_no 2514
sent:Server packet_no 2515
sent:Server packet_no 2516
sent:Server packet_no 2517
sent:Server packet_no 2518
sent:Server packet_no 2519
sent:Server packet_no 2520
sent:Server packet_no 2521
sent:Server packet_no 2522
sent:Server packet_no 2523
sent:Server packet_no 2524
sent:Server packet_no 2525
sent:Server packet_no 2526
sent:Server packet_no 2527
sent:Server packet_no 2528
sent:Server packet_no 2529
sent:Server packet_no 2530
sent:Server packet_no 2531
sent:Server packet_no 2532
sent:Server packet_no 2533
sent:Server packet_no 2534
sent:Server packet_no 2535
sent:Server packet_no 2536
sent:Server packet_no 2537
sent:Server packet_no 2538
sent:Server packet_no 2539
sent:Server packet_no 2540
sent:Server packet_no 2541
sent:Server packet_no 2542
sent:Server packet_no 2543
sent:Server packet_no 2544
sent:Server packet_no 2545
sent:Server packet_no 2546
sent:Server packet_no 2547
sent:Server packet_no 2548
sent:Server packet_no 2549
sent:Server packet_no 2550
sent:Server packet_no 2551
sent:Server packet_no 2552
sent:Server packet_no 2553
sent:Server packet_no 2554
sent:Server packet_no 2555
sent:Server packet_no 2556
sent:Server packet_no 2557
sent:Server packet_no 2558
sent:Server packet_no 2559
sent:Server packet_no 2560
sent:Server packet_no 2561
sent:Server packet_no 2562
sent:Server packet_no 2563
sent:Server packet_no 2564
sent:Server packet_no 2565
sent:Server packet_no 2566
sent:Server packet_no 2567
sent:Server packet_no 2568
sent:Server packet_no 2569
sent:Server packet_no 2570
sent:Server packet_no 2571
sent:Server packet_no 2572
sent:Server packet_no 2573
sent:Server packet_no 2574
sent:Server packet_no 2575
sent:Server packet_no 2576
sent:Server packet_no 2577
sent:Server packet_no 2578
sent:Server packet_no 2579
sent:Server packet_no 2580
sent:Server packet_no 2581
sent:Server packet_no 2582
sent:Server packet_no 2583
sent:Server packet_no 2584
sent:Server packet_no 2585
sent:Server packet_no 2586
sent:Server packet_no 2587
sent:Server packet_no 2588
sent:Server packet_no 2589
sent:Server packet_no 2590
sent:Server packet_no 2591
sent:Server packet_no 2592
sent:Server packet_no 2593
sent:Server packet_no 2594
sent:Server packet_no 2595
sent:Server packet_no 2596
sent:Server packet_no 2597
sent:Server packet_no 2598
sent:Server packet_no 2599
sent:Server packet_no 2600
sent:Server packet_no 2601
sent:Server packet_no 2602
sent:Server packet_no 2603
sent:Server packet_no 2604
sent:Server packet_no 2605
sent:Server packet_no 2606
sent:Server packet_no 2607
sent:Server packet_no 2608
sent:Server packet_no 2609
sent:Server packet_no 2610
sent:Server packet_no 2611
sent:Server packet_no 2612
sent:Server packet_no 2613
sent:Server packet_no 2614
sent:Server packet_no 2615
sent:Server packet_no 2616
sent:Server packet_no 2617
sent:Server packet_no 2618
sent:Server packet_no 2619
sent:Server packet_no 2620
sent:Server packet_no 2621
sent:Server packet_no 2622
sent:Server packet_no 2623
sent:Server packet_no 2624
sent:Server packet_no 2625
sent:Server packet_no 2626
sent:Server packet_no 2627
sent:Server packet_no 2628
sent:Server packet_no 2629
sent:Server packet_no 2630
sent:Server packet_no 2631
sent:Server packet_no 2632
sent:Server packet_no 2633
sent:Server packet_no 2634
sent:Server packet_no 2635
sent:Server packet_no 2636
sent:Server packet_no 2637
sent:Server packet_no 2638
sent:Server packet_no 2639
sent:Server packet_no 2640
sent:Server packet_no 2641
sent:Server packet_no 2642
sent:Server packet_no 2643
sent:Server packet_no 2644
sent:Server packet_no 2645
sent:Server packet_no 2646
sent:Server packet_no 2647
sent:Server packet_no 2648
sent:Server packet_no 2649
sent:Server packet_no 2650
sent:Server packet_no 2651
sent:Server packet_no 2652
sent:Server packet_no 2653
sent:Server packet_no 2654
sent:Server packet_no 2655
sent:Server packet_no 2656
sent:Server packet_no 2657
sent:Server packet_no 2658
sent:Server packet_no 2659
sent:Server packet_no 2660
sent:Server packet_no 2661
sent:Server packet_no 2662
sent:Server packet_no 2663
sent:Server packet_no 2664
sent:Server packet_no 2665
sent:Server packet_no 2666
sent:Server packet_no 2667
sent:Server packet_no 2668
sent:Server packet_no 2669
sent:Server packet_no 2670
sent:Server packet_no 2671
sent:Server packet_no 2672
sent:Server packet_no 2673
sent:Server packet_no 2674
sent:Server packet_no 2675
sent:Server packet_no 2676
sent:Server packet_no 2677
sent:Server packet_no 2678
sent:Server packet_no 2679
sent:Server packet_no 2680
sent:Server packet_no 2681
sent:Server packet_no 2682
sent:Server packet_no 2683
sent:Server packet_no 2684
sent:Server packet_no 2685
sent:Server packet_no 2686
sent:Server packet_no 2687
sent:Server packet_no 2688
sent:Server packet_no 2689
sent:Server packet_no 2690
sent:Server packet_no 2691
sent:Server packet_no 2692
sent:Server packet_no 2693
sent:Server packet_no 2694
sent:Server packet_no 2695
sent:Server packet_no 2696
sent:Server packet_no 2697
sent:Server packet_no 2698
sent:Server packet_no 2699
sent:Server packet_no 2700
sent:Server packet_no 2701
sent:Server packet_no 2702
sent:Server packet_no 2703
sent:Server packet_no 2704
sent:Server packet_no 2705
sent:Server packet_no 2706
sent:Server packet_no 2707
sent:Server packet_no 2708
sent:Server packet_no 2709
sent:Server packet_no 2710
sent:Server packet_no 2711
sent:Server packet_no 2712
sent:Server packet_no 2713
sent:Server packet_no 2714
sent:Server packet_no 2715
sent:Server packet_no 2716
sent:Server packet_no 2717
sent:Server packet_no 2718
sent:Server packet_no 2719
sent:Server packet_no 2720
sent:Server packet_no 2721
sent:Server packet_no 2722
sent:Server packet_no 2723
sent:Server packet_no 2724
sent:Server packet_no 2725
sent:Server packet_no 2726
sent:Server packet_no 2727
sent:Server packet_no 2728
sent:Server packet_no 2729
sent:Server packet_no 2730
sent:Server packet_no 2731
sent:Server packet_no 2732
sent:Server packet_no 2733
sent:Server packet_no 2734
sent:Server packet_no 2735
sent:Server packet_no 2736
sent:Server packet_no 2737
sent:Server packet_no 2738
sent:Server packet_no 2739
sent:Server packet_no 2740
sent:Server packet_no 2741
sent:Server packet_no 2742
sent:Server packet_no 2743
sent:Server packet_no 2744
sent:Server packet_no 2745
sent:Server packet_no 2746
sent:Server packet_no 2747
sent:Server packet_no 2748
sent:Server packet_no 2749
sent:Server packet_no 2750
sent:Server packet_no 2751
sent:Server packet_no 2752
sent:Server packet_no 2753
sent:Server packet_no 2754
sent:Server packet_no 2755
sent:Server packet_no 2756
sent:Server packet_no 2757
sent:Server packet_no 2758
sent:Server packet_no 2759
sent:Server packet_no 2760
sent:Server packet_no 2761
sent:Server packet_no 2762
sent:Server packet_no 2763
sent:Server packet_no 2764
sent:Server packet_no 2765
sent:Server packet_no 2766
sent:Server packet_no 2767
sent:Server packet_no 2768
sent:Server packet_no 2769
sent:Server packet_no 2770
sent:Server packet_no 2771
sent:Server packet_no 2772
sent:Server packet_no 2773
sent:Server packet_no 2774
sent:Server packet_no 2775
sent:Server packet_no 2776
sent:Server packet_no 2777
sent:Server packet_no 2778
sent:Server packet_no 2779
sent:Server packet_no 2780
sent:Server packet_no 2781
sent:Server packet_no 2782
sent:Server packet_no 2783
sent:Server packet_no 2784
sent:Server packet_no 2785
sent:Server packet_no 2786
sent:Server packet_no 2787
sent:Server packet_no 2788
sent:Server packet_no 2789
sent:Server packet_no 2790
sent:Server packet_no 2791
sent:Server packet_no 2792
sent:Server packet_no 2793
sent:Server packet_no 2794
sent:Server packet_no 2795
sent:Server packet_no 2796
sent:Server packet_no 2797
sent:Server packet_no 2798
sent:Server packet_no 2799
sent:Server packet_no 2800
sent:Server packet_no 2801
sent:Server packet_no 2802
sent:Server packet_no 2803
sent:Server packet_no 2804
sent:Server packet_no 2805
sent:Server packet_no 2806
sent:Server packet_no 2807
sent:Server packet_no 2808
sent:Server packet_no 2809
sent:Server packet_no 2810
sent:Server packet_no 2811
sent:Server packet_no 2812
sent:Server packet_no 2813
sent:Server packet_no 2814
sent:Server packet_no 2815
sent:Server packet_no 2816
sent:Server packet_no 2817
sent:Server packet_no 2818
sent:Server packet_no 2819
sent:Server packet_no 2820
sent:Server packet_no 2821
sent:Server packet_no 2822
sent:Server packet_no 2823
sent:Server packet_no 2824
sent:Server packet_no 2825
sent:Server packet_no 2826
sent:Server packet_no 2827
sent:Server packet_no 2828
sent:Server packet_no 2829
sent:Server packet_no 2830
sent:Server packet_no 2831
sent:Server packet_no 2832
sent:Server packet_no 2833
sent:Server packet_no 2834
sent:Server packet_no 2835
sent:Server packet_no 2836
sent:Server packet_no 2837
sent:Server packet_no 2838
sent:Server packet_no 2839
sent:Server packet_no 2840
sent:Server packet_no 2841
sent:Server packet_no 2842
sent:Server packet_no 2843
sent:Server packet_no 2844
sent:Server packet_no 2845
sent:Server packet_no 2846
sent:Server packet_no 2847
sent:Server packet_no 2848
sent:Server packet_no 2849
sent:Server packet_no 2850
sent:Server packet_no 2851
sent:Server packet_no 2852
sent:Server packet_no 2853
sent:Server packet_no 2854
sent:Server packet_no 2855
sent:Server packet_no 2856
sent:Server packet_no 2857
sent:Server packet_no 2858
sent:Server packet_no 2859
sent:Server packet_no 2860
sent:Server packet_no 2861
sent:Server packet_no 2862
sent:Server packet_no 2863
sent:Server packet_no 2864
sent:Server packet_no 2865
sent:Server packet_no 2866
sent:Server packet_no 2867
sent:Server packet_no 2868
sent:Server packet_no 2869
sent:Server packet_no 2870
sent:Server packet_no 2871
sent:Server packet_no 2872
sent:Server packet_no 2873
sent:Server packet_no 2874
sent:Server packet_no 2875
sent:Server packet_no 2876
sent:Server packet_no 2877
sent:Server packet_no 2878
sent:Server packet_no 2879
sent:Server packet_no 2880
sent:Server packet_no 2881
sent:Server packet_no 2882
sent:Server packet_no 2883
sent:Server packet_no 2884
sent:Server packet_no 2885
sent:Server packet_no 2886
sent:Server packet_no 2887
sent:Server packet_no 2888
sent:Server packet_no 2889
sent:Server packet_no 2890
sent:Server packet_no 2891
sent:Server packet_no 2892
sent:Server packet_no 2893
sent:Server packet_no 2894
sent:Server packet_no 2895
sent:Server packet_no 2896
sent:Server packet_no 2897
sent:Server packet_no 2898
sent:Server packet_no 2899
sent:Server packet_no 2900
sent:Server packet_no 2901
sent:Server packet_no 2902
sent:Server packet_no 2903
sent:Server packet_no 2904
sent:Server packet_no 2905
sent:Server packet_no 2906
sent:Server packet_no 2907
sent:Server packet_no 2908
sent:Server packet_no 2909
sent:Server packet_no 2910
sent:Server packet_no 2911
sent:Server packet_no 2912
sent:Server packet_no 2913
sent:Server packet_no 2914
sent:Server packet_no 2915
sent:Server packet_no 2916
sent:Server packet_no 2917
sent:Server packet_no 2918
sent:Server packet_no 2919
sent:Server packet_no 2920
sent:Server packet_no 2921
sent:Server packet_no 2922
sent:Server packet_no 2923
sent:Server packet_no 2924
sent:Server packet_no 2925
sent:Server packet_no 2926
sent:Server packet_no 2927
sent:Server packet_no 2928
sent:Server packet_no 2929
sent:Server packet_no 2930
sent:Server packet_no 2931
sent:Server packet_no 2932
sent:Server packet_no 2933
sent:Server packet_no 2934
sent:Server packet_no 2935
sent:Server packet_no 2936
sent:Server packet_no 2937
sent:Server packet_no 2938
sent:Server packet_no 2939
sent:Server packet_no 2940
sent:Server packet_no 2941
sent:Server packet_no 2942
sent:Server packet_no 2943
sent:Server packet_no 2944
sent:Server packet_no 2945
sent:Server packet_no 2946
sent:Server packet_no 2947
sent:Server packet_no 2948
sent:Server packet_no 2949
sent:Server packet_no 2950
sent:Server packet_no 2951
sent:Server packet_no 2952
sent:Server packet_no 2953
sent:Server packet_no 2954
sent:Server packet_no 2955
sent:Server packet_no 2956
sent:Server packet_no 2957
sent:Server packet_no 2958
sent:Server packet_no 2959
sent:Server packet_no 2960
sent:Server packet_no 2961
sent:Server packet_no 2962
sent:Server packet_no 2963
sent:Server packet_no 2964
sent:Server packet_no 2965
sent:Server packet_no 2966
sent:Server packet_no 2967
sent:Server packet_no 2968
sent:Server packet_no 2969
sent:Server packet_no 2970
sent:Server packet_no 2971
sent:Server packet_no 2972
sent:Server packet_no 2973
sent:Server packet_no 2974
sent:Server packet_no 2975
sent:Server packet_no 2976
sent:Server packet_no 2977
sent:Server packet_no 2978
sent:Server packet_no 2979
sent:Server packet_no 2980
sent:Server packet_no 2981
sent:Server packet_no 2982
sent:Server packet_no 2983
sent:Server packet_no 2984
sent:Server packet_no 2985
sent:Server packet_no 2986
sent:Server packet_no 2987
sent:Server packet_no 2988
sent:Server packet_no 2989
sent:Server packet_no 2990
sent:Server packet_no 2991
sent:Server packet_no 2992
sent:Server packet_no 2993
sent:Server packet_no 2994
sent:Server packet_no 2995
sent:Server packet_no 2996
sent:Server packet_no 2997
sent:Server packet_no 2998
sent:Server packet_no 2999
sent:Server packet_no 3000
sent:Server packet_no 3001
sent:Server packet_no 3002
sent:Server packet_no 3003
sent:Server packet_no 3004
sent:Server packet_no 3005
sent:Server packet_no 3006
sent:Server packet_no 3007
sent:Server packet_no 3008
sent:Server packet_no 3009
sent:Server packet_no 3010
sent:Server packet_no 3011
sent:Server packet_no 3012
sent:Server packet_no 3013
sent:Server packet_no 3014
sent:Server packet_no 3015
sent:Server packet_no 3016
sent:Server packet_no 3017
sent:Server packet_no 3018
sent:Server packet_no 3019
sent:Server packet_no 3020
sent:Server packet_no 3021
sent:Server packet_no 3022
sent:Server packet_no 3023
sent:Server packet_no 3024
sent:Server packet_no 3025
sent:Server packet_no 3026
sent:Server packet_no 3027
sent:Server packet_no 3028
sent:Server packet_no 3029
sent:Server packet_no 3030
sent:Server packet_no 3031
sent:Server packet_no 3032
sent:Server packet_no 3033
sent:Server packet_no 3034
sent:Server packet_no 3035
sent:Server packet_no 3036
sent:Server packet_no 3037
sent:Server packet_no 3038
sent:Server packet_no 3039
sent:Server packet_no 3040
sent:Server packet_no 3041
sent:Server packet_no 3042
sent:Server packet_no 3043
sent:Server packet_no 3044
sent:Server packet_no 3045
sent:Server packet_no 3046
sent:Server packet_no 3047
sent:Server packet_no 3048
sent:Server packet_no 3049
sent:Server packet_no 3050
sent:Server packet_no 3051
sent:Server packet_no 3052
sent:Server packet_no 3053
sent:Server packet_no 3054
sent:Server packet_no 3055
sent:Server packet_no 3056
sent:Server packet_no 3057
sent:Server packet_no 3058
sent:Server packet_no 3059
sent:Server packet_no 3060
sent:Server packet_no 3061
sent:Server packet_no 3062
sent:Server packet_no 3063
sent:Server packet_no 3064
sent:Server packet_no 3065
sent:Server packet_no 3066
sent:Server packet_no 3067
sent:Server packet_no 3068
sent:Server packet_no 3069
sent:Server packet_no 3070
sent:Server packet_no 3071
sent:Server packet_no 3072
sent:Server packet_no 3073
sent:Server packet_no 3074
sent:Server packet_no 3075
sent:Server packet_no 3076
sent:Server packet_no 3077
sent:Server packet_no 3078
sent:Server packet_no 3079
sent:Server packet_no 3080
sent:Server packet_no 3081
sent:Server packet_no 3082
sent:Server packet_no 3083
sent:Server packet_no 3084
sent:Server packet_no 3085
sent:Server packet_no 3086
sent:Server packet_no 3087
sent:Server packet_no 3088
sent:Server packet_no 3089
sent:Server packet_no 3090
sent:Server packet_no 3091
sent:Server packet_no 3092
sent:Server packet_no 3093
sent:Server packet_no 3094
sent:Server packet_no 3095
sent:Server packet_no 3096
sent:Server packet_no 3097
sent:Server packet_no 3098
sent:Server packet_no 3099
sent:Server packet_no 3100
sent:Server packet_no 3101
sent:Server packet_no 3102
sent:Server packet_no 3103
sent:Server packet_no 3104
sent:Server packet_no 3105
sent:Server packet_no 3106
sent:Server packet_no 3107
sent:Server packet_no 3108
sent:Server packet_no 3109
sent:Server packet_no 3110
sent:Server packet_no 3111
sent:Server packet_no 3112
sent:Server packet_no 3113
sent:Server packet_no 3114
sent:Server packet_no 3115
sent:Server packet_no 3116
sent:Server packet_no 3117
sent:Server packet_no 3118
sent:Server packet_no 3119
sent:Server packet_no 3120
sent:Server packet_no 3121
sent:Server packet_no 3122
sent:Server packet_no 3123
sent:Server packet_no 3124
sent:Server packet_no 3125
sent:Server packet_no 3126
sent:Server packet_no 3127
sent:Server packet_no 3128
sent:Server packet_no 3129
sent:Server packet_no 3130
sent:Server packet_no 3131
sent:Server packet_no 3132
sent:Server packet_no 3133
sent:Server packet_no 3134
sent:Server packet_no 3135
sent:Server packet_no 3136
sent:Server packet_no 3137
sent:Server packet_no 3138
sent:Server packet_no 3139
sent:Server packet_no 3140
sent:Server packet_no 3141
sent:Server packet_no 3142
sent:Server packet_no 3143
sent:Server packet_no 3144
sent:Server packet_no 3145
sent:Server packet_no 3146
sent:Server packet_no 3147
sent:Server packet_no 3148
sent:Server packet_no 3149
sent:Server packet_no 3150
sent:Server packet_no 3151
sent:Server packet_no 3152
sent:Server packet_no 3153
sent:Server packet_no 3154
sent:Server packet_no 3155
sent:Server packet_no 3156
sent:Server packet_no 3157
sent:Server packet_no 3158
sent:Server packet_no 3159
sent:Server packet_no 3160
sent:Server packet_no 3161
sent:Server packet_no 3162
sent:Server packet_no 3163
sent:Server packet_no 3164
sent:Server packet_no 3165
sent:Server packet_no 3166
sent:Server packet_no 3167
sent:Server packet_no 3168
sent:Server packet_no 3169
sent:Server packet_no 3170
sent:Server packet_no 3171
sent:Server packet_no 3172
sent:Server packet_no 3173
sent:Server packet_no 3174
sent:Server packet_no 3175
sent:Server packet_no 3176
sent:Server packet_no 3177
sent:Server packet_no 3178
sent:Server packet_no 3179
sent:Server packet_no 3180
sent:Server packet_no 3181
sent:Server packet_no 3182
sent:Server packet_no 3183
sent:Server packet_no 3184
sent:Server packet_no 3185
sent:Server packet_no 3186
sent:Server packet_no 3187
sent:Server packet_no 3188
sent:Server packet_no 3189
sent:Server packet_no 3190
sent:Server packet_no 3191
sent:Server packet_no 3192
sent:Server packet_no 3193
sent:Server packet_no 3194
sent:Server packet_no 3195
sent:Server packet_no 3196
sent:Server packet_no 3197
sent:Server packet_no 3198
sent:Server packet_no 3199
sent:Server packet_no 3200
sent:Server packet_no 3201
sent:Server packet_no 3202
sent:Server packet_no 3203
sent:Server packet_no 3204
sent:Server packet_no 3205
sent:Server packet_no 3206
sent:Server packet_no 3207
sent:Server packet_no 3208
sent:Server packet_no 3209
sent:Server packet_no 3210
sent:Server packet_no 3211
sent:Server packet_no 3212
sent:Server packet_no 3213
sent:Server packet_no 3214
sent:Server packet_no 3215
sent:Server packet_no 3216
sent:Server packet_no 3217
sent:Server packet_no 3218
sent:Server packet_no 3219
sent:Server packet_no 3220
sent:Server packet_no 3221
sent:Server packet_no 3222
sent:Server packet_no 3223
sent:Server packet_no 3224
sent:Server packet_no 3225
sent:Server packet_no 3226
sent:Server packet_no 3227
sent:Server packet_no 3228
sent:Server packet_no 3229
sent:Server packet_no 3230
sent:Server packet_no 3231
sent:Server packet_no 3232
sent:Server packet_no 3233
sent:Server packet_no 3234
sent:Server packet_no 3235
sent:Server packet_no 3236
sent:Server packet_no 3237
sent:Server packet_no 3238
sent:Server packet_no 3239
sent:Server packet_no 3240
sent:Server packet_no 3241
sent:Server packet_no 3242
sent:Server packet_no 3243
sent:Server packet_no 3244
sent:Server packet_no 3245
sent:Server packet_no 3246
sent:Server packet_no 3247
sent:Server packet_no 3248
sent:Server packet_no 3249
sent:Server packet_no 3250
sent:Server packet_no 3251
sent:Server packet_no 3252
sent:Server packet_no 3253
sent:Server packet_no 3254
sent:Server packet_no 3255
sent:Server packet_no 3256
sent:Server packet_no 3257
sent:Server packet_no 3258
sent:Server packet_no 3259
sent:Server packet_no 3260
sent:Server packet_no 3261
sent:Server packet_no 3262
sent:Server packet_no 3263
sent:Server packet_no 3264
sent:Server packet_no 3265
sent:Server packet_no 3266
sent:Server packet_no 3267
sent:Server packet_no 3268
sent:Server packet_no 3269
sent:Server packet_no 3270
sent:Server packet_no 3271
sent:Server packet_no 3272
sent:Server packet_no 3273
sent:Server packet_no 3274
sent:Server packet_no 3275
sent:Server packet_no 3276
sent:Server packet_no 3277
sent:Server packet_no 3278
sent:Server packet_no 3279
sent:Server packet_no 3280
sent:Server packet_no 3281
sent:Server packet_no 3282
sent:Server packet_no 3283
sent:Server packet_no 3284
sent:Server packet_no 3285
sent:Server packet_no 3286
sent:Server packet_no 3287
sent:Server packet_no 3288
sent:Server packet_no 3289
sent:Server packet_no 3290
sent:Server packet_no 3291
sent:Server packet_no 3292
sent:Server packet_no 3293
sent:Server packet_no 3294
sent:Server packet_no 3295
sent:Server packet_no 3296
sent:Server packet_no 3297
sent:Server packet_no 3298
sent:Server packet_no 3299
sent:Server packet_no 3300
sent:Server packet_no 3301
sent:Server packet_no 3302
sent:Server packet_no 3303
sent:Server packet_no 3304
sent:Server packet_no 3305
sent:Server packet_no 3306
sent:Server packet_no 3307
sent:Server packet_no 3308
sent:Server packet_no 3309
sent:Server packet_no 3310
sent:Server packet_no 3311
sent:Server packet_no 3312
sent:Server packet_no 3313
sent:Server packet_no 3314
sent:Server packet_no 3315
sent:Server packet_no 3316
sent:Server packet_no 3317
sent:Server packet_no 3318
sent:Server packet_no 3319
sent:Server packet_no 3320
sent:Server packet_no 3321
sent:Server packet_no 3322
sent:Server packet_no 3323
sent:Server packet_no 3324
sent:Server packet_no 3325
sent:Server packet_no 3326
sent:Server packet_no 3327
sent:Server packet_no 3328
sent:Server packet_no 3329
sent:Server packet_no 3330
sent:Server packet_no 3331
sent:Server packet_no 3332
sent:Server packet_no 3333
sent:Server packet_no 3334
sent:Server packet_no 3335
sent:Server packet_no 3336
sent:Server packet_no 3337
sent:Server packet_no 3338
sent:Server packet_no 3339
sent:Server packet_no 3340
sent:Server packet_no 3341
sent:Server packet_no 3342
sent:Server packet_no 3343
sent:Server packet_no 3344
sent:Server packet_no 3345
sent:Server packet_no 3346
sent:Server packet_no 3347
sent:Server packet_no 3348
sent:Server packet_no 3349
sent:Server packet_no 3350
sent:Server packet_no 3351
sent:Server packet_no 3352
sent:Server packet_no 3353
sent:Server packet_no 3354
sent:Server packet_no 3355
sent:Server packet_no 3356
sent:Server packet_no 3357
sent:Server packet_no 3358
sent:Server packet_no 3359
sent:Server packet_no 3360
sent:Server packet_no 3361
sent:Server packet_no 3362
sent:Server packet_no 3363
sent:Server packet_no 3364
sent:Server packet_no 3365
sent:Server packet_no 3366
sent:Server packet_no 3367
sent:Server packet_no 3368
sent:Server packet_no 3369
sent:Server packet_no 3370
sent:Server packet_no 3371
sent:Server packet_no 3372
sent:Server packet_no 3373
sent:Server packet_no 3374
sent:Server packet_no 3375
sent:Server packet_no 3376
sent:Server packet_no 3377
sent:Server packet_no 3378
sent:Server packet_no 3379
sent:Server packet_no 3380
sent:Server packet_no 3381
sent:Server packet_no 3382
sent:Server packet_no 3383
sent:Server packet_no 3384
sent:Server packet_no 3385
sent:Server packet_no 3386
sent:Server packet_no 3387
sent:Server packet_no 3388
sent:Server packet_no 3389
sent:Server packet_no 3390
sent:Server packet_no 3391
sent:Server packet_no 3392
sent:Server packet_no 3393
sent:Server packet_no 3394
sent:Server packet_no 3395
sent:Server packet_no 3396
sent:Server packet_no 3397
sent:Server packet_no 3398
sent:Server packet_no 3399
sent:Server packet_no 3400
sent:Server packet_no 3401
sent:Server packet_no 3402
sent:Server packet_no 3403
sent:Server packet_no 3404
sent:Server packet_no 3405
sent:Server packet_no 3406
sent:Server packet_no 3407
sent:Server packet_no 3408
sent:Server packet_no 3409
sent:Server packet_no 3410
sent:Server packet_no 3411
sent:Server packet_no 3412
sent:Server packet_no 3413
sent:Server packet_no 3414
sent:Server packet_no 3415
sent:Server packet_no 3416
sent:Server packet_no 3417
sent:Server packet_no 3418
sent:Server packet_no 3419
sent:Server packet_no 3420
sent:Server packet_no 3421
sent:Server packet_no 3422
sent:Server packet_no 3423
sent:Server packet_no 3424
sent:Server packet_no 3425
sent:Server packet_no 3426
sent:Server packet_no 3427
sent:Server packet_no 3428
sent:Server packet_no 3429
sent:Server packet_no 3430
sent:Server packet_no 3431
sent:Server packet_no 3432
sent:Server packet_no 3433
sent:Server packet_no 3434
sent:Server packet_no 3435
sent:Server packet_no 3436
sent:Server packet_no 3437
sent:Server packet_no 3438
sent:Server packet_no 3439
sent:Server packet_no 3440
sent:Server packet_no 3441
sent:Server packet_no 3442
sent:Server packet_no 3443
sent:Server packet_no 3444
sent:Server packet_no 3445
sent:Server packet_no 3446
sent:Server packet_no 3447
sent:Server packet_no 3448
sent:Server packet_no 3449
sent:Server packet_no 3450
sent:Server packet_no 3451
sent:Server packet_no 3452
sent:Server packet_no 3453
sent:Server packet_no 3454
sent:Server packet_no 3455
sent:Server packet_no 3456
sent:Server packet_no 3457
sent:Server packet_no 3458
sent:Server packet_no 3459
sent:Server packet_no 3460
sent:Server packet_no 3461
sent:Server packet_no 3462
sent:Server packet_no 3463
sent:Server packet_no 3464
sent:Server packet_no 3465
sent:Server packet_no 3466
sent:Server packet_no 3467
sent:Server packet_no 3468
sent:Server packet_no 3469
sent:Server packet_no 3470
sent:Server packet_no 3471
sent:Server packet_no 3472
sent:Server packet_no 3473
sent:Server packet_no 3474
sent:Server packet_no 3475
sent:Server packet_no 3476
sent:Server packet_no 3477
sent:Server packet_no 3478
sent:Server packet_no 3479
sent:Server packet_no 3480
sent:Server packet_no 3481
sent:Server packet_no 3482
sent:Server packet_no 3483
sent:Server packet_no 3484
sent:Server packet_no 3485
sent:Server packet_no 3486
sent:Server packet_no 3487
sent:Server packet_no 3488
sent:Server packet_no 3489
sent:Server packet_no 3490
sent:Server packet_no 3491
sent:Server packet_no 3492
sent:Server packet_no 3493
sent:Server packet_no 3494
sent:Server packet_no 3495
sent:Server packet_no 3496
sent:Server packet_no 3497
sent:Server packet_no 3498
sent:Server packet_no 3499
sent:Server packet_no 3500
sent:Server packet_no 3501
sent:Server packet_no 3502
sent:Server packet_no 3503
sent:Server packet_no 3504
sent:Server packet_no 3505
sent:Server packet_no 3506
sent:Server packet_no 3507
sent:Server packet_no 3508
sent:Server packet_no 3509
sent:Server packet_no 3510
sent:Server packet_no 3511
sent:Server packet_no 3512
sent:Server packet_no 3513
sent:Server packet_no 3514
sent:Server packet_no 3515
sent:Server packet_no 3516
sent:Server packet_no 3517
sent:Server packet_no 3518
sent:Server packet_no 3519
sent:Server packet_no 3520
sent:Server packet_no 3521
sent:Server packet_no 3522
sent:Server packet_no 3523
sent:Server packet_no 3524
sent:Server packet_no 3525
sent:Server packet_no 3526
sent:Server packet_no 3527
sent:Server packet_no 3528
sent:Server packet_no 3529
sent:Server packet_no 3530
sent:Server packet_no 3531
sent:Server packet_no 3532
sent:Server packet_no 3533
sent:Server packet_no 3534
sent:Server packet_no 3535
sent:Server packet_no 3536
sent:Server packet_no 3537
sent:Server packet_no 3538
sent:Server packet_no 3539
sent:Server packet_no 3540
sent:Server packet_no 3541
sent:Server packet_no 3542
sent:Server packet_no 3543
sent:Server packet_no 3544
sent:Server packet_no 3545
sent:Server packet_no 3546
sent:Server packet_no 3547
sent:Server packet_no 3548
sent:Server packet_no 3549
sent:Server packet_no 3550
sent:Server packet_no 3551
sent:Server packet_no 3552
sent:Server packet_no 3553
sent:Server packet_no 3554
sent:Server packet_no 3555
sent:Server packet_no 3556
sent:Server packet_no 3557
sent:Server packet_no 3558
sent:Server packet_no 3559
sent:Server packet_no 3560
sent:Server packet_no 3561
sent:Server packet_no 3562
sent:Server packet_no 3563
sent:Server packet_no 3564
sent:Server packet_no 3565
sent:Server packet_no 3566
sent:Server packet_no 3567
sent:Server packet_no 3568
sent:Server packet_no 3569
sent:Server packet_no 3570
sent:Server packet_no 3571
sent:Server packet_no 3572
sent:Server packet_no 3573
sent:Server packet_no 3574
sent:Server packet_no 3575
sent:Server packet_no 3576
sent:Server packet_no 3577
sent:Server packet_no 3578
sent:Server packet_no 3579
sent:Server packet_no 3580
sent:Server packet_no 3581
sent:Server packet_no 3582
sent:Server packet_no 3583
sent:Server packet_no 3584
sent:Server packet_no 3585
sent:Server packet_no 3586
sent:Server packet_no 3587
sent:Server packet_no 3588
sent:Server packet_no 3589
sent:Server packet_no 3590
sent:Server packet_no 3591
sent:Server packet_no 3592
sent:Server packet_no 3593
sent:Server packet_no 3594
sent:Server packet_no 3595
sent:Server packet_no 3596
sent:Server packet_no 3597
sent:Server packet_no 3598
sent:Server packet_no 3599
sent:Server packet_no 3600
sent:Server packet_no 3601
sent:Server packet_no 3602
sent:Server packet_no 3603
sent:Server packet_no 3604
sent:Server packet_no 3605
sent:Server packet_no 3606
sent:Server packet_no 3607
sent:Server packet_no 3608
sent:Server packet_no 3609
sent:Server packet_no 3610
sent:Server packet_no 3611
sent:Server packet_no 3612
sent:Server packet_no 3613
sent:Server packet_no 3614
sent:Server packet_no 3615
sent:Server packet_no 3616
sent:Server packet_no 3617
sent:Server packet_no 3618
sent:Server packet_no 3619
sent:Server packet_no 3620
sent:Server packet_no 3621
sent:Server packet_no 3622
sent:Server packet_no 3623
sent:Server packet_no 3624
sent:Server packet_no 3625
sent:Server packet_no 3626
sent:Server packet_no 3627
sent:Server packet_no 3628
sent:Server packet_no 3629
sent:Server packet_no 3630
sent:Server packet_no 3631
sent:Server packet_no 3632
sent:Server packet_no 3633
sent:Server packet_no 3634
sent:Server packet_no 3635
sent:Server packet_no 3636
sent:Server packet_no 3637
sent:Server packet_no 3638
sent:Server packet_no 3639
sent:Server packet_no 3640
sent:Server packet_no 3641
sent:Server packet_no 3642
sent:Server packet_no 3643
sent:Server packet_no 3644
sent:Server packet_no 3645
sent:Server packet_no 3646
sent:Server packet_no 3647
sent:Server packet_no 3648
sent:Server packet_no 3649
sent:Server packet_no 3650
sent:Server packet_no 3651
sent:Server packet_no 3652
sent:Server packet_no 3653
sent:Server packet_no 3654
sent:Server packet_no 3655
sent:Server packet_no 3656
sent:Server packet_no 3657
sent:Server packet_no 3658
sent:Server packet_no 3659
sent:Server packet_no 3660
sent:Server packet_no 3661
sent:Server packet_no 3662
sent:Server packet_no 3663
sent:Server packet_no 3664
sent:Server packet_no 3665
sent:Server packet_no 3666
sent:Server packet_no 3667
sent:Server packet_no 3668
sent:Server packet_no 3669
sent:Server packet_no 3670
sent:Server packet_no 3671
sent:Server packet_no 3672
sent:Server packet_no 3673
sent:Server packet_no 3674
sent:Server packet_no 3675
sent:Server packet_no 3676
sent:Server packet_no 3677
sent:Server packet_no 3678
sent:Server packet_no 3679
sent:Server packet_no 3680
sent:Server packet_no 3681
sent:Server packet_no 3682
sent:Server packet_no 3683
sent:Server packet_no 3684
sent:Server packet_no 3685
sent:Server packet_no 3686
sent:Server packet_no 3687
sent:Server packet_no 3688
sent:Server packet_no 3689
sent:Server packet_no 3690
sent:Server packet_no 3691
sent:Server packet_no 3692
sent:Server packet_no 3693
sent:Server packet_no 3694
sent:Server packet_no 3695
sent:Server packet_no 3696
sent:Server packet_no 3697
sent:Server packet_no 3698
sent:Server packet_no 3699
sent:Server packet_no 3700
sent:Server packet_no 3701
sent:Server packet_no 3702
sent:Server packet_no 3703
sent:Server packet_no 3704
sent:Server packet_no 3705
sent:Server packet_no 3706
sent:Server packet_no 3707
sent:Server packet_no 3708
sent:Server packet_no 3709
sent:Server packet_no 3710
sent:Server packet_no 3711
sent:Server packet_no 3712
sent:Server packet_no 3713
sent:Server packet_no 3714
sent:Server packet_no 3715
sent:Server packet_no 3716
sent:Server packet_no 3717
sent:Server packet_no 3718
sent:Server packet_no 3719
sent:Server packet_no 3720
sent:Server packet_no 3721
sent:Server packet_no 3722
sent:Server packet_no 3723
sent:Server packet_no 3724
sent:Server packet_no 3725
sent:Server packet_no 3726
sent:Server packet_no 3727
sent:Server packet_no 3728
sent:Server packet_no 3729
sent:Server packet_no 3730
sent:Server packet_no 3731
sent:Server packet_no 3732
sent:Server packet_no 3733
sent:Server packet_no 3734
sent:Server packet_no 3735
sent:Server packet_no 3736
sent:Server packet_no 3737
sent:Server packet_no 3738
sent:Server packet_no 3739
sent:Server packet_no 3740
sent:Server packet_no 3741
sent:Server packet_no 3742
sent:Server packet_no 3743
sent:Server packet_no 3744
sent:Server packet_no 3745
sent:Server packet_no 3746
sent:Server packet_no 3747
sent:Server packet_no 3748
sent:Server packet_no 3749
sent:Server packet_no 3750
sent:Server packet_no 3751
sent:Server packet_no 3752
sent:Server packet_no 3753
sent:Server packet_no 3754
sent:Server packet_no 3755
sent:Server packet_no 3756
sent:Server packet_no 3757
sent:Server packet_no 3758
sent:Server packet_no 3759
sent:Server packet_no 3760
sent:Server packet_no 3761
sent:Server packet_no 3762
sent:Server packet_no 3763
sent:Server packet_no 3764
sent:Server packet_no 3765
sent:Server packet_no 3766
sent:Server packet_no 3767
sent:Server packet_no 3768
sent:Server packet_no 3769
sent:Server packet_no 3770
sent:Server packet_no 3771
sent:Server packet_no 3772
sent:Server packet_no 3773
sent:Server packet_no 3774
sent:Server packet_no 3775
sent:Server packet_no 3776
sent:Server packet_no 3777
sent:Server packet_no 3778
sent:Server packet_no 3779
sent:Server packet_no 3780
sent:Server packet_no 3781
sent:Server packet_no 3782
sent:Server packet_no 3783
sent:Server packet_no 3784
sent:Server packet_no 3785
sent:Server packet_no 3786
sent:Server packet_no 3787
sent:Server packet_no 3788
sent:Server packet_no 3789
sent:Server packet_no 3790
sent:Server packet_no 3791
sent:Server packet_no 3792
sent:Server packet_no 3793
sent:Server packet_no 3794
sent:Server packet_no 3795
sent:Server packet_no 3796
sent:Server packet_no 3797
sent:Server packet_no 3798
sent:Server packet_no 3799
sent:Server packet_no 3800
sent:Server packet_no 3801
sent:Server packet_no 3802
sent:Server packet_no 3803
sent:Server packet_no 3804
sent:Server packet_no 3805
sent:Server packet_no 3806
sent:Server packet_no 3807
sent:Server packet_no 3808
sent:Server packet_no 3809
sent:Server packet_no 3810
sent:Server packet_no 3811
sent:Server packet_no 3812
sent:Server packet_no 3813
sent:Server packet_no 3814
sent:Server packet_no 3815
sent:Server packet_no 3816
sent:Server packet_no 3817
sent:Server packet_no 3818
sent:Server packet_no 3819
sent:Server packet_no 3820
sent:Server packet_no 3821
sent:Server packet_no 3822
sent:Server packet_no 3823
sent:Server packet_no 3824
sent:Server packet_no 3825
sent:Server packet_no 3826
sent:Server packet_no 3827
sent:Server packet_no 3828
sent:Server packet_no 3829
sent:Server packet_no 3830
sent:Server packet_no 3831
sent:Server packet_no 3832
sent:Server packet_no 3833
sent:Server packet_no 3834
sent:Server packet_no 3835
sent:Server packet_no 3836
sent:Server packet_no 3837
sent:Server packet_no 3838
sent:Server packet_no 3839
sent:Server packet_no 3840
sent:Server packet_no 3841
sent:Server packet_no 3842
sent:Server packet_no 3843
sent:Server packet_no 3844
sent:Server packet_no 3845
sent:Server packet_no 3846
sent:Server packet_no 3847
sent:Server packet_no 3848
sent:Server packet_no 3849
sent:Server packet_no 3850
sent:Server packet_no 3851
sent:Server packet_no 3852
sent:Server packet_no 3853
sent:Server packet_no 3854
sent:Server packet_no 3855
sent:Server packet_no 3856
sent:Server packet_no 3857
sent:Server packet_no 3858
sent:Server packet_no 3859
sent:Server packet_no 3860
sent:Server packet_no 3861
sent:Server packet_no 3862
sent:Server packet_no 3863
sent:Server packet_no 3864
sent:Server packet_no 3865
sent:Server packet_no 3866
sent:Server packet_no 3867
sent:Server packet_no 3868
sent:Server packet_no 3869
sent:Server packet_no 3870
sent:Server packet_no 3871
sent:Server packet_no 3872
sent:Server packet_no 3873
sent:Server packet_no 3874
sent:Server packet_no 3875
sent:Server packet_no 3876
sent:Server packet_no 3877
sent:Server packet_no 3878
sent:Server packet_no 3879
sent:Server packet_no 3880
sent:Server packet_no 3881
sent:Server packet_no 3882
sent:Server packet_no 3883
sent:Server packet_no 3884
sent:Server packet_no 3885
sent:Server packet_no 3886
sent:Server packet_no 3887
sent:Server packet_no 3888
sent:Server packet_no 3889
sent:Server packet_no 3890
sent:Server packet_no 3891
sent:Server packet_no 3892
sent:Server packet_no 3893
sent:Server packet_no 3894
sent:Server packet_no 3895
sent:Server packet_no 3896
sent:Server packet_no 3897
sent:Server packet_no 3898
sent:Server packet_no 3899
sent:Server packet_no 3900
sent:Server packet_no 3901
sent:Server packet_no 3902
sent:Server packet_no 3903
sent:Server packet_no 3904
sent:Server packet_no 3905
sent:Server packet_no 3906
sent:Server packet_no 3907
sent:Server packet_no 3908
sent:Server packet_no 3909
sent:Server packet_no 3910
sent:Server packet_no 3911
sent:Server packet_no 3912
sent:Server packet_no 3913
sent:Server packet_no 3914
sent:Server packet_no 3915
sent:Server packet_no 3916
sent:Server packet_no 3917
sent:Server packet_no 3918
sent:Server packet_no 3919
sent:Server packet_no 3920
sent:Server packet_no 3921
sent:Server packet_no 3922
sent:Server packet_no 3923
sent:Server packet_no 3924
sent:Server packet_no 3925
sent:Server packet_no 3926
sent:Server packet_no 3927
sent:Server packet_no 3928
sent:Server packet_no 3929
sent:Server packet_no 3930
sent:Server packet_no 3931
sent:Server packet_no 3932
sent:Server packet_no 3933
sent:Server packet_no 3934
sent:Server packet_no 3935
sent:Server packet_no 3936
sent:Server packet_no 3937
sent:Server packet_no 3938
sent:Server packet_no 3939
sent:Server packet_no 3940
sent:Server packet_no 3941
sent:Server packet_no 3942
sent:Server packet_no 3943
sent:Server packet_no 3944
sent:Server packet_no 3945
sent:Server packet_no 3946
sent:Server packet_no 3947
sent:Server packet_no 3948
sent:Server packet_no 3949
sent:Server packet_no 3950
sent:Server packet_no 3951
sent:Server packet_no 3952
sent:Server packet_no 3953
sent:Server packet_no 3954
sent:Server packet_no 3955
sent:Server packet_no 3956
sent:Server packet_no 3957
sent:Server packet_no 3958
sent:Server packet_no 3959
sent:Server packet_no 3960
sent:Server packet_no 3961
sent:Server packet_no 3962
sent:Server packet_no 3963
sent:Server packet_no 3964
sent:Server packet_no 3965
sent:Server packet_no 3966
sent:Server packet_no 3967
sent:Server packet_no 3968
sent:Server packet_no 3969
sent:Server packet_no 3970
sent:Server packet_no 3971
sent:Server packet_no 3972
sent:Server packet_no 3973
sent:Server packet_no 3974
sent:Server packet_no 3975
sent:Server packet_no 3976
sent:Server packet_no 3977
sent:Server packet_no 3978
sent:Server packet_no 3979
sent:Server packet_no 3980
sent:Server packet_no 3981
sent:Server packet_no 3982
sent:Server packet_no 3983
sent:Server packet_no 3984
sent:Server packet_no 3985
sent:Server packet_no 3986
sent:Server packet_no 3987
sent:Server packet_no 3988
sent:Server packet_no 3989
sent:Server packet_no 3990
sent:Server packet_no 3991
sent:Server packet_no 3992
sent:Server packet_no 3993
sent:Server packet_no 3994
sent:Server packet_no 3995
sent:Server packet_no 3996
sent:Server packet_no 3997
sent:Server packet_no 3998
sent:Server packet_no 3999
sent:Server packet_no 4000
sent:Server packet_no 4001
sent:Server packet_no 4002
sent:Server packet_no 4003
sent:Server packet_no 4004
sent:Server packet_no 4005
sent:Server packet_no 4006
sent:Server packet_no 4007
sent:Server packet_no 4008
sent:Server packet_no 4009
sent:Server packet_no 4010
sent:Server packet_no 4011
sent:Server packet_no 4012
sent:Server packet_no 4013
sent:Server packet_no 4014
sent:Server packet_no 4015
sent:Server packet_no 4016
sent:Server packet_no 4017
sent:Server packet_no 4018
sent:Server packet_no 4019
sent:Server packet_no 4020
sent:Server packet_no 4021
sent:Server packet_no 4022
sent:Server packet_no 4023
sent:Server packet_no 4024
sent:Server packet_no 4025
sent:Server packet_no 4026
sent:Server packet_no 4027
sent:Server packet_no 4028
sent:Server packet_no 4029
sent:Server packet_no 4030
sent:Server packet_no 4031
sent:Server packet_no 4032
sent:Server packet_no 4033
sent:Server packet_no 4034
sent:Server packet_no 4035
sent:Server packet_no 4036
sent:Server packet_no 4037
sent:Server packet_no 4038
sent:Server packet_no 4039
sent:Server packet_no 4040
sent:Server packet_no 4041
sent:Server packet_no 4042
sent:Server packet_no 4043
sent:Server packet_no 4044
sent:Server packet_no 4045
sent:Server packet_no 4046
sent:Server packet_no 4047
sent:Server packet_no 4048
sent:Server packet_no 4049
sent:Server packet_no 4050
sent:Server packet_no 4051
sent:Server packet_no 4052
sent:Server packet_no 4053
sent:Server packet_no 4054
sent:Server packet_no 4055
sent:Server packet_no 4056
sent:Server packet_no 4057
sent:Server packet_no 4058
sent:Server packet_no 4059
sent:Server packet_no 4060
sent:Server packet_no 4061
sent:Server packet_no 4062
sent:Server packet_no 4063
sent:Server packet_no 4064
sent:Server packet_no 4065
sent:Server packet_no 4066
sent:Server packet_no 4067
sent:Server packet_no 4068
sent:Server packet_no 4069
sent:Server packet_no 4070
sent:Server packet_no 4071
sent:Server packet_no 4072
sent:Server packet_no 4073
sent:Server packet_no 4074
sent:Server packet_no 4075
sent:Server packet_no 4076
sent:Server packet_no 4077
sent:Server packet_no 4078
sent:Server packet_no 4079
sent:Server packet_no 4080
sent:Server packet_no 4081
sent:Server packet_no 4082
sent:Server packet_no 4083
sent:Server packet_no 4084
sent:Server packet_no 4085
sent:Server packet_no 4086
sent:Server packet_no 4087
sent:Server packet_no 4088
sent:Server packet_no 4089
sent:Server packet_no 4090
sent:Server packet_no 4091
sent:Server packet_no 4092
sent:Server packet_no 4093
sent:Server packet_no 4094
sent:Server packet_no 4095
sent:Server packet_no 4096
sent:Server packet_no 4097
sent:Server packet_no 4098
sent:Server packet_no 4099
sent:Server packet_no 4100
sent:Server packet_no 4101
sent:Server packet_no 4102
sent:Server packet_no 4103
sent:Server packet_no 4104
sent:Server packet_no 4105
sent:Server packet_no 4106
sent:Server packet_no 4107
sent:Server packet_no 4108
sent:Server packet_no 4109
sent:Server packet_no 4110
sent:Server packet_no 4111
sent:Server packet_no 4112
sent:Server packet_no 4113
sent:Server packet_no 4114
sent:Server packet_no 4115
sent:Server packet_no 4116
sent:Server packet_no 4117
sent:Server packet_no 4118
sent:Server packet_no 4119
sent:Server packet_no 4120
sent:Server packet_no 4121
sent:Server packet_no 4122
sent:Server packet_no 4123
sent:Server packet_no 4124
sent:Server packet_no 4125
sent:Server packet_no 4126
sent:Server packet_no 4127
sent:Server packet_no 4128
sent:Server packet_no 4129
sent:Server packet_no 4130
sent:Server packet_no 4131
sent:Server packet_no 4132
sent:Server packet_no 4133
sent:Server packet_no 4134
sent:Server packet_no 4135
sent:Server packet_no 4136
sent:Server packet_no 4137
sent:Server packet_no 4138
sent:Server packet_no 4139
sent:Server packet_no 4140
sent:Server packet_no 4141
sent:Server packet_no 4142
sent:Server packet_no 4143
sent:Server packet_no 4144
sent:Server packet_no 4145
sent:Server packet_no 4146
sent:Server packet_no 4147
sent:Server packet_no 4148
sent:Server packet_no 4149
sent:Server packet_no 4150
sent:Server packet_no 4151
sent:Server packet_no 4152
sent:Server packet_no 4153
sent:Server packet_no 4154
sent:Server packet_no 4155
sent:Server packet_no 4156
sent:Server packet_no 4157
sent:Server packet_no 4158
sent:Server packet_no 4159
sent:Server packet_no 4160
sent:Server packet_no 4161
sent:Server packet_no 4162
sent:Server packet_no 4163
sent:Server packet_no 4164
sent:Server packet_no 4165
sent:Server packet_no 4166
sent:Server packet_no 4167
sent:Server packet_no 4168
sent:Server packet_no 4169
sent:Server packet_no 4170
sent:Server packet_no 4171
sent:Server packet_no 4172
sent:Server packet_no 4173
sent:Server packet_no 4174
sent:Server packet_no 4175
sent:Server packet_no 4176
sent:Server packet_no 4177
sent:Server packet_no 4178
sent:Server packet_no 4179
sent:Server packet_no 4180
sent:Server packet_no 4181
sent:Server packet_no 4182
sent:Server packet_no 4183
sent:Server packet_no 4184
sent:Server packet_no 4185
sent:Server packet_no 4186
sent:Server packet_no 4187
sent:Server packet_no 4188
sent:Server packet_no 4189
sent:Server packet_no 4190
sent:Server packet_no 4191
sent:Server packet_no 4192
sent:Server packet_no 4193
sent:Server packet_no 4194
sent:Server packet_no 4195
sent:Server packet_no 4196
sent:Server packet_no 4197
sent:Server packet_no 4198
sent:Server packet_no 4199
sent:Server packet_no 4200
sent:Server packet_no 4201
sent:Server packet_no 4202
sent:Server packet_no 4203
sent:Server packet_no 4204
sent:Server packet_no 4205
sent:Server packet_no 4206
sent:Server packet_no 4207
sent:Server packet_no 4208
sent:Server packet_no 4209
sent:Server packet_no 4210
sent:Server packet_no 4211
sent:Server packet_no 4212
sent:Server packet_no 4213
sent:Server packet_no 4214
sent:Server packet_no 4215
sent:Server packet_no 4216
sent:Server packet_no 4217
sent:Server packet_no 4218
sent:Server packet_no 4219
sent:Server packet_no 4220
sent:Server packet_no 4221
sent:Server packet_no 4222
sent:Server packet_no 4223
sent:Server packet_no 4224
sent:Server packet_no 4225
sent:Server packet_no 4226
sent:Server packet_no 4227
sent:Server packet_no 4228
sent:Server packet_no 4229
sent:Server packet_no 4230
sent:Server packet_no 4231
sent:Server packet_no 4232
sent:Server packet_no 4233
sent:Server packet_no 4234
sent:Server packet_no 4235
sent:Server packet_no 4236
sent:Server packet_no 4237
sent:Server packet_no 4238
sent:Server packet_no 4239
sent:Server packet_no 4240
sent:Server packet_no 4241
sent:Server packet_no 4242
sent:Server packet_no 4243
sent:Server packet_no 4244
sent:Server packet_no 4245
sent:Server packet_no 4246
sent:Server packet_no 4247
sent:Server packet_no 4248
sent:Server packet_no 4249
sent:Server packet_no 4250
sent:Server packet_no 4251
sent:Server packet_no 4252
sent:Server packet_no 4253
sent:Server packet_no 4254
sent:Server packet_no 4255
sent:Server packet_no 4256
sent:Server packet_no 4257
sent:Server packet_no 4258
sent:Server packet_no 4259
sent:Server packet_no 4260
sent:Server packet_no 4261
sent:Server packet_no 4262
sent:Server packet_no 4263
sent:Server packet_no 4264
sent:Server packet_no 4265
sent:Server packet_no 4266
sent:Server packet_no 4267
sent:Server packet_no 4268
sent:Server packet_no 4269
sent:Server packet_no 4270
sent:Server packet_no 4271
sent:Server packet_no 4272
sent:Server packet_no 4273
sent:Server packet_no 4274
sent:Server packet_no 4275
sent:Server packet_no 4276
sent:Server packet_no 4277
sent:Server packet_no 4278
sent:Server packet_no 4279
sent:Server packet_no 4280
sent:Server packet_no 4281
sent:Server packet_no 4282
sent:Server packet_no 4283
sent:Server packet_no 4284
sent:Server packet_no 4285
sent:Server packet_no 4286
sent:Server packet_no 4287
sent:Server packet_no 4288
sent:Server packet_no 4289
sent:Server packet_no 4290
sent:Server packet_no 4291
sent:Server packet_no 4292
sent:Server packet_no 4293
sent:Server packet_no 4294
sent:Server packet_no 4295
sent:Server packet_no 4296
sent:Server packet_no 4297
sent:Server packet_no 4298
sent:Server packet_no 4299
sent:Server packet_no 4300
sent:Server packet_no 4301
sent:Server packet_no 4302
sent:Server packet_no 4303
sent:Server packet_no 4304
sent:Server packet_no 4305
sent:Server packet_no 4306
sent:Server packet_no 4307
sent:Server packet_no 4308
sent:Server packet_no 4309
sent:Server packet_no 4310
sent:Server packet_no 4311
sent:Server packet_no 4312
sent:Server packet_no 4313
sent:Server packet_no 4314
sent:Server packet_no 4315
sent:Server packet_no 4316
sent:Server packet_no 4317
sent:Server packet_no 4318
sent:Server packet_no 4319
sent:Server packet_no 4320
sent:Server packet_no 4321
sent:Server packet_no 4322
sent:Server packet_no 4323
sent:Server packet_no 4324
sent:Server packet_no 4325
sent:Server packet_no 4326
sent:Server packet_no 4327
sent:Server packet_no 4328
sent:Server packet_no 4329
sent:Server packet_no 4330
sent:Server packet_no 4331
sent:Server packet_no 4332
sent:Server packet_no 4333
sent:Server packet_no 4334
sent:Server packet_no 4335
sent:Server packet_no 4336
sent:Server packet_no 4337
sent:Server packet_no 4338
sent:Server packet_no 4339
sent:Server packet_no 4340
sent:Server packet_no 4341
sent:Server packet_no 4342
sent:Server packet_no 4343
sent:Server packet_no 4344
sent:Server packet_no 4345
sent:Server packet_no 4346
sent:Server packet_no 4347
sent:Server packet_no 4348
sent:Server packet_no 4349
sent:Server packet_no 4350
sent:Server packet_no 4351
sent:Server packet_no 4352
sent:Server packet_no 4353
sent:Server packet_no 4354
sent:Server packet_no 4355
sent:Server packet_no 4356
sent:Server packet_no 4357
sent:Server packet_no 4358
sent:Server packet_no 4359
sent:Server packet_no 4360
sent:Server packet_no 4361
sent:Server packet_no 4362
sent:Server packet_no 4363
sent:Server packet_no 4364
sent:Server packet_no 4365
sent:Server packet_no 4366
sent:Server packet_no 4367
sent:Server packet_no 4368
sent:Server packet_no 4369
sent:Server packet_no 4370
sent:Server packet_no 4371
sent:Server packet_no 4372
sent:Server packet_no 4373
sent:Server packet_no 4374
sent:Server packet_no 4375
sent:Server packet_no 4376
sent:Server packet_no 4377
sent:Server packet_no 4378
sent:Server packet_no 4379
sent:Server packet_no 4380
sent:Server packet_no 4381
sent:Server packet_no 4382
sent:Server packet_no 4383
sent:Server packet_no 4384
sent:Server packet_no 4385
sent:Server packet_no 4386
sent:Server packet_no 4387
sent:Server packet_no 4388
sent:Server packet_no 4389
sent:Server packet_no 4390
sent:Server packet_no 4391
sent:Server packet_no 4392
sent:Server packet_no 4393
sent:Server packet_no 4394
sent:Server packet_no 4395
sent:Server packet_no 4396
sent:Server packet_no 4397
sent:Server packet_no 4398
sent:Server packet_no 4399
sent:Server packet_no 4400
sent:Server packet_no 4401
sent:Server packet_no 4402
sent:Server packet_no 4403
sent:Server packet_no 4404
sent:Server packet_no 4405
sent:Server packet_no 4406
sent:Server packet_no 4407
sent:Server packet_no 4408
sent:Server packet_no 4409
sent:Server packet_no 4410
sent:Server packet_no 4411
sent:Server packet_no 4412
sent:Server packet_no 4413
sent:Server packet_no 4414
sent:Server packet_no 4415
sent:Server packet_no 4416
sent:Server packet_no 4417
sent:Server packet_no 4418
sent:Server packet_no 4419
sent:Server packet_no 4420
sent:Server packet_no 4421
sent:Server packet_no 4422
sent:Server packet_no 4423
sent:Server packet_no 4424
sent:Server packet_no 4425
sent:Server packet_no 4426
sent:Server packet_no 4427
sent:Server packet_no 4428
sent:Server packet_no 4429
sent:Server packet_no 4430
sent:Server packet_no 4431
sent:Server packet_no 4432
sent:Server packet_no 4433
sent:Server packet_no 4434
sent:Server packet_no 4435
sent:Server packet_no 4436
sent:Server packet_no 4437
sent:Server packet_no 4438
sent:Server packet_no 4439
sent:Server packet_no 4440
sent:Server packet_no 4441
sent:Server packet_no 4442
sent:Server packet_no 4443
sent:Server packet_no 4444
sent:Server packet_no 4445
sent:Server packet_no 4446
sent:Server packet_no 4447
sent:Server packet_no 4448
sent:Server packet_no 4449
sent:Server packet_no 4450
sent:Server packet_no 4451
sent:Server packet_no 4452
sent:Server packet_no 4453
sent:Server packet_no 4454
sent:Server packet_no 4455
sent:Server packet_no 4456
sent:Server packet_no 4457
sent:Server packet_no 4458
sent:Server packet_no 4459
sent:Server packet_no 4460
sent:Server packet_no 4461
sent:Server packet_no 4462
sent:Server packet_no 4463
sent:Server packet_no 4464
sent:Server packet_no 4465
sent:Server packet_no 4466
sent:Server packet_no 4467
sent:Server packet_no 4468
sent:Server packet_no 4469
sent:Server packet_no 4470
sent:Server packet_no 4471
sent:Server packet_no 4472
sent:Server packet_no 4473
sent:Server packet_no 4474
sent:Server packet_no 4475
sent:Server packet_no 4476
sent:Server packet_no 4477
sent:Server packet_no 4478
sent:Server packet_no 4479
sent:Server packet_no 4480
sent:Server packet_no 4481
sent:Server packet_no 4482
sent:Server packet_no 4483
sent:Server packet_no 4484
sent:Server packet_no 4485
sent:Server packet_no 4486
sent:Server packet_no 4487
sent:Server packet_no 4488
sent:Server packet_no 4489
sent:Server packet_no 4490
sent:Server packet_no 4491
sent:Server packet_no 4492
sent:Server packet_no 4493
sent:Server packet_no 4494
sent:Server packet_no 4495
sent:Server packet_no 4496
sent:Server packet_no 4497
sent:Server packet_no 4498
sent:Server packet_no 4499
sent:Server packet_no 4500
sent:Server packet_no 4501
sent:Server packet_no 4502
sent:Server packet_no 4503
sent:Server packet_no 4504
sent:Server packet_no 4505
sent:Server packet_no 4506
sent:Server packet_no 4507
sent:Server packet_no 4508
sent:Server packet_no 4509
sent:Server packet_no 4510
sent:Server packet_no 4511
sent:Server packet_no 4512
sent:Server packet_no 4513
sent:Server packet_no 4514
sent:Server packet_no 4515
sent:Server packet_no 4516
sent:Server packet_no 4517
sent:Server packet_no 4518
sent:Server packet_no 4519
sent:Server packet_no 4520
sent:Server packet_no 4521
sent:Server packet_no 4522
sent:Server packet_no 4523
sent:Server packet_no 4524
sent:Server packet_no 4525
sent:Server packet_no 4526
sent:Server packet_no 4527
sent:Server packet_no 4528
sent:Server packet_no 4529
sent:Server packet_no 4530
sent:Server packet_no 4531
sent:Server packet_no 4532
sent:Server packet_no 4533
sent:Server packet_no 4534
sent:Server packet_no 4535
sent:Server packet_no 4536
sent:Server packet_no 4537
sent:Server packet_no 4538
sent:Server packet_no 4539
sent:Server packet_no 4540
sent:Server packet_no 4541
sent:Server packet_no 4542
sent:Server packet_no 4543
sent:Server packet_no 4544
sent:Server packet_no 4545
sent:Server packet_no 4546
sent:Server packet_no 4547
sent:Server packet_no 4548
sent:Server packet_no 4549
sent:Server packet_no 4550
sent:Server packet_no 4551
sent:Server packet_no 4552
sent:Server packet_no 4553
sent:Server packet_no 4554
sent:Server packet_no 4555
sent:Server packet_no 4556
sent:Server packet_no 4557
sent:Server packet_no 4558
sent:Server packet_no 4559
sent:Server packet_no 4560
sent:Server packet_no 4561
sent:Server packet_no 4562
sent:Server packet_no 4563
sent:Server packet_no 4564
sent:Server packet_no 4565
sent:Server packet_no 4566
sent:Server packet_no 4567
sent:Server packet_no 4568
sent:Server packet_no 4569
sent:Server packet_no 4570
sent:Server packet_no 4571
sent:Server packet_no 4572
sent:Server packet_no 4573
sent:Server packet_no 4574
sent:Server packet_no 4575
sent:Server packet_no 4576
sent:Server packet_no 4577
sent:Server packet_no 4578
sent:Server packet_no 4579
sent:Server packet_no 4580
sent:Server packet_no 4581
sent:Server packet_no 4582
sent:Server packet_no 4583
sent:Server packet_no 4584
sent:Server packet_no 4585
sent:Server packet_no 4586
sent:Server packet_no 4587
sent:Server packet_no 4588
sent:Server packet_no 4589
sent:Server packet_no 4590
sent:Server packet_no 4591
sent:Server packet_no 4592
sent:Server packet_no 4593
sent:Server packet_no 4594
sent:Server packet_no 4595
sent:Server packet_no 4596
sent:Server packet_no 4597
sent:Server packet_no 4598
sent:Server packet_no 4599
sent:Server packet_no 4600
sent:Server packet_no 4601
sent:Server packet_no 4602
sent:Server packet_no 4603
sent:Server packet_no 4604
sent:Server packet_no 4605
sent:Server packet_no 4606
sent:Server packet_no 4607
sent:Server packet_no 4608
sent:Server packet_no 4609
sent:Server packet_no 4610
sent:Server packet_no 4611
sent:Server packet_no 4612
sent:Server packet_no 4613
sent:Server packet_no 4614
sent:Server packet_no 4615
sent:Server packet_no 4616
sent:Server packet_no 4617
sent:Server packet_no 4618
sent:Server packet_no 4619
sent:Server packet_no 4620
sent:Server packet_no 4621
sent:Server packet_no 4622
sent:Server packet_no 4623
sent:Server packet_no 4624
sent:Server packet_no 4625
sent:Server packet_no 4626
sent:Server packet_no 4627
sent:Server packet_no 4628
sent:Server packet_no 4629
sent:Server packet_no 4630
sent:Server packet_no 4631
sent:Server packet_no 4632
sent:Server packet_no 4633
sent:Server packet_no 4634
sent:Server packet_no 4635
sent:Server packet_no 4636
sent:Server packet_no 4637
sent:Server packet_no 4638
sent:Server packet_no 4639
sent:Server packet_no 4640
sent:Server packet_no 4641
sent:Server packet_no 4642
sent:Server packet_no 4643
sent:Server packet_no 4644
sent:Server packet_no 4645
sent:Server packet_no 4646
sent:Server packet_no 4647
sent:Server packet_no 4648
sent:Server packet_no 4649
sent:Server packet_no 4650
sent:Server packet_no 4651
sent:Server packet_no 4652
sent:Server packet_no 4653
sent:Server packet_no 4654
sent:Server packet_no 4655
sent:Server packet_no 4656
sent:Server packet_no 4657
sent:Server packet_no 4658
sent:Server packet_no 4659
sent:Server packet_no 4660
sent:Server packet_no 4661
sent:Server packet_no 4662
sent:Server packet_no 4663
sent:Server packet_no 4664
sent:Server packet_no 4665
sent:Server packet_no 4666
sent:Server packet_no 4667
sent:Server packet_no 4668
sent:Server packet_no 4669
sent:Server packet_no 4670
sent:Server packet_no 4671
sent:Server packet_no 4672
sent:Server packet_no 4673
sent:Server packet_no 4674
sent:Server packet_no 4675
sent:Server packet_no 4676
sent:Server packet_no 4677
sent:Server packet_no 4678
sent:Server packet_no 4679
sent:Server packet_no 4680
sent:Server packet_no 4681
sent:Server packet_no 4682
sent:Server packet_no 4683
sent:Server packet_no 4684
sent:Server packet_no 4685
sent:Server packet_no 4686
sent:Server packet_no 4687
sent:Server packet_no 4688
sent:Server packet_no 4689
sent:Server packet_no 4690
sent:Server packet_no 4691
sent:Server packet_no 4692
sent:Server packet_no 4693
sent:Server packet_no 4694
sent:Server packet_no 4695
sent:Server packet_no 4696
sent:Server packet_no 4697
sent:Server packet_no 4698
sent:Server packet_no 4699
sent:Server packet_no 4700
sent:Server packet_no 4701
sent:Server packet_no 4702
sent:Server packet_no 4703
sent:Server packet_no 4704
sent:Server packet_no 4705
sent:Server packet_no 4706
sent:Server packet_no 4707
sent:Server packet_no 4708
sent:Server packet_no 4709
sent:Server packet_no 4710
sent:Server packet_no 4711
sent:Server packet_no 4712
sent:Server packet_no 4713
sent:Server packet_no 4714
sent:Server packet_no 4715
sent:Server packet_no 4716
sent:Server packet_no 4717
sent:Server packet_no 4718
sent:Server packet_no 4719
sent:Server packet_no 4720
sent:Server packet_no 4721
sent:Server packet_no 4722
sent:Server packet_no 4723
sent:Server packet_no 4724
sent:Server packet_no 4725
sent:Server packet_no 4726
sent:Server packet_no 4727
sent:Server packet_no 4728
sent:Server packet_no 4729
sent:Server packet_no 4730
sent:Server packet_no 4731
sent:Server packet_no 4732
sent:Server packet_no 4733
sent:Server packet_no 4734
sent:Server packet_no 4735
sent:Server packet_no 4736
sent:Server packet_no 4737
sent:Server packet_no 4738
sent:Server packet_no 4739
sent:Server packet_no 4740
sent:Server packet_no 4741
sent:Server packet_no 4742
sent:Server packet_no 4743
sent:Server packet_no 4744
sent:Server packet_no 4745
sent:Server packet_no 4746
sent:Server packet_no 4747
sent:Server packet_no 4748
sent:Server packet_no 4749
sent:Server packet_no 4750
sent:Server packet_no 4751
sent:Server packet_no 4752
sent:Server packet_no 4753
sent:Server packet_no 4754
sent:Server packet_no 4755
sent:Server packet_no 4756
sent:Server packet_no 4757
sent:Server packet_no 4758
sent:Server packet_no 4759
sent:Server packet_no 4760
sent:Server packet_no 4761
sent:Server packet_no 4762
sent:Server packet_no 4763
sent:Server packet_no 4764
sent:Server packet_no 4765
sent:Server packet_no 4766
sent:Server packet_no 4767
sent:Server packet_no 4768
sent:Server packet_no 4769
sent:Server packet_no 4770
sent:Server packet_no 4771
sent:Server packet_no 4772
sent:Server packet_no 4773
sent:Server packet_no 4774
sent:Server packet_no 4775
sent:Server packet_no 4776
sent:Server packet_no 4777
sent:Server packet_no 4778
sent:Server packet_no 4779
sent:Server packet_no 4780
sent:Server packet_no 4781
sent:Server packet_no 4782
sent:Server packet_no 4783
sent:Server packet_no 4784
sent:Server packet_no 4785
sent:Server packet_no 4786
sent:Server packet_no 4787
sent:Server packet_no 4788
sent:Server packet_no 4789
sent:Server packet_no 4790
sent:Server packet_no 4791
sent:Server packet_no 4792
sent:Server packet_no 4793
sent:Server packet_no 4794
sent:Server packet_no 4795
sent:Server packet_no 4796
sent:Server packet_no 4797
sent:Server packet_no 4798
sent:Server packet_no 4799
sent:Server packet_no 4800
sent:Server packet_no 4801
sent:Server packet_no 4802
sent:Server packet_no 4803
sent:Server packet_no 4804
sent:Server packet_no 4805
sent:Server packet_no 4806
sent:Server packet_no 4807
sent:Server packet_no 4808
sent:Server packet_no 4809
sent:Server packet_no 4810
sent:Server packet_no 4811
sent:Server packet_no 4812
sent:Server packet_no 4813
sent:Server packet_no 4814
sent:Server packet_no 4815
sent:Server packet_no 4816
sent:Server packet_no 4817
sent:Server packet_no 4818
sent:Server packet_no 4819
sent:Server packet_no 4820
sent:Server packet_no 4821
sent:Server packet_no 4822
sent:Server packet_no 4823
sent:Server packet_no 4824
sent:Server packet_no 4825
sent:Server packet_no 4826
sent:Server packet_no 4827
sent:Server packet_no 4828
sent:Server packet_no 4829
sent:Server packet_no 4830
sent:Server packet_no 4831
sent:Server packet_no 4832
sent:Server packet_no 4833
sent:Server packet_no 4834
sent:Server packet_no 4835
sent:Server packet_no 4836
sent:Server packet_no 4837
sent:Server packet_no 4838
sent:Server packet_no 4839
sent:Server packet_no 4840
sent:Server packet_no 4841
sent:Server packet_no 4842
sent:Server packet_no 4843
sent:Server packet_no 4844
sent:Server packet_no 4845
sent:Server packet_no 4846
sent:Server packet_no 4847
sent:Server packet_no 4848
sent:Server packet_no 4849
sent:Server packet_no 4850
sent:Server packet_no 4851
sent:Server packet_no 4852
sent:Server packet_no 4853
sent:Server packet_no 4854
sent:Server packet_no 4855
sent:Server packet_no 4856
sent:Server packet_no 4857
sent:Server packet_no 4858
sent:Server packet_no 4859
sent:Server packet_no 4860
sent:Server packet_no 4861
sent:Server packet_no 4862
sent:Server packet_no 4863
sent:Server packet_no 4864
sent:Server packet_no 4865
sent:Server packet_no 4866
sent:Server packet_no 4867
sent:Server packet_no 4868
sent:Server packet_no 4869
sent:Server packet_no 4870
sent:Server packet_no 4871
sent:Server packet_no 4872
sent:Server packet_no 4873
sent:Server packet_no 4874
sent:Server packet_no 4875
sent:Server packet_no 4876
sent:Server packet_no 4877
sent:Server packet_no 4878
sent:Server packet_no 4879
sent:Server packet_no 4880
sent:Server packet_no 4881
sent:Server packet_no 4882
sent:Server packet_no 4883
sent:Server packet_no 4884
sent:Server packet_no 4885
sent:Server packet_no 4886
sent:Server packet_no 4887
sent:Server packet_no 4888
sent:Server packet_no 4889
sent:Server packet_no 4890
sent:Server packet_no 4891
sent:Server packet_no 4892
sent:Server packet_no 4893
sent:Server packet_no 4894
sent:Server packet_no 4895
sent:Server packet_no 4896
sent:Server packet_no 4897
sent:Server packet_no 4898
sent:Server packet_no 4899
sent:Server packet_no 4900
sent:Server packet_no 4901
sent:Server packet_no 4902
sent:Server packet_no 4903
sent:Server packet_no 4904
sent:Server packet_no 4905
sent:Server packet_no 4906
sent:Server packet_no 4907
sent:Server packet_no 4908
sent:Server packet_no 4909
sent:Server packet_no 4910
sent:Server packet_no 4911
sent:Server packet_no 4912
sent:Server packet_no 4913
sent:Server packet_no 4914
sent:Server packet_no 4915
sent:Server packet_no 4916
sent:Server packet_no 4917
sent:Server packet_no 4918
sent:Server packet_no 4919
sent:Server packet_no 4920
sent:Server packet_no 4921
sent:Server packet_no 4922
sent:Server packet_no 4923
sent:Server packet_no 4924
sent:Server packet_no 4925
sent:Server packet_no 4926
sent:Server packet_no 4927
sent:Server packet_no 4928
sent:Server packet_no 4929
sent:Server packet_no 4930
sent:Server packet_no 4931
sent:Server packet_no 4932
sent:Server packet_no 4933
sent:Server packet_no 4934
sent:Server packet_no 4935
sent:Server packet_no 4936
sent:Server packet_no 4937
sent:Server packet_no 4938
sent:Server packet_no 4939
sent:Server packet_no 4940
sent:Server packet_no 4941
sent:Server packet_no 4942
sent:Server packet_no 4943
sent:Server packet_no 4944
sent:Server packet_no 4945
sent:Server packet_no 4946
sent:Server packet_no 4947
sent:Server packet_no 4948
sent:Server packet_no 4949
sent:Server packet_no 4950
sent:Server packet_no 4951
sent:Server packet_no 4952
sent:Server packet_no 4953
sent:Server packet_no 4954
sent:Server packet_no 4955
sent:Server packet_no 4956
sent:Server packet_no 4957
sent:Server packet_no 4958
sent:Server packet_no 4959
sent:Server packet_no 4960
sent:Server packet_no 4961
sent:Server packet_no 4962
sent:Server packet_no 4963
sent:Server packet_no 4964
sent:Server packet_no 4965
sent:Server packet_no 4966
sent:Server packet_no 4967
sent:Server packet_no 4968
sent:Server packet_no 4969
sent:Server packet_no 4970
sent:Server packet_no 4971
sent:Server packet_no 4972
sent:Server packet_no 4973
sent:Server packet_no 4974
sent:Server packet_no 4975
sent:Server packet_no 4976
sent:Server packet_no 4977
sent:Server packet_no 4978
sent:Server packet_no 4979
sent:Server packet_no 4980
sent:Server packet_no 4981
sent:Server packet_no 4982
sent:Server packet_no 4983
sent:Server packet_no 4984
sent:Server packet_no 4985
sent:Server packet_no 4986
sent:Server packet_no 4987
sent:Server packet_no 4988
sent:Server packet_no 4989
sent:Server packet_no 4990
sent:Server packet_no 4991
sent:Server packet_no 4992
sent:Server packet_no 4993
sent:Server packet_no 4994
sent:Server packet_no 4995
sent:Server packet_no 4996
sent:Server packet_no 4997
sent:Server packet_no 4998
sent:Server packet_no 4999
sent:Server packet_no 5000
sent:Server packet_no 5001
sent:Server packet_no 5002
sent:Server packet_no 5003
sent:Server packet_no 5004
sent:Server packet_no 5005
sent:Server packet_no 5006
sent:Server packet_no 5007
sent:Server packet_no 5008
sent:Server packet_no 5009
sent:Server packet_no 5010
sent:Server packet_no 5011
sent:Server packet_no 5012
sent:Server packet_no 5013
sent:Server packet_no 5014
sent:Server packet_no 5015
sent:Server packet_no 5016
sent:Server packet_no 5017
sent:Server packet_no 5018
sent:Server packet_no 5019
sent:Server packet_no 5020
sent:Server packet_no 5021
sent:Server packet_no 5022
sent:Server packet_no 5023
sent:Server packet_no 5024
sent:Server packet_no 5025
sent:Server packet_no 5026
sent:Server packet_no 5027
sent:Server packet_no 5028
sent:Server packet_no 5029
sent:Server packet_no 5030
sent:Server packet_no 5031
sent:Server packet_no 5032
sent:Server packet_no 5033
sent:Server packet_no 5034
sent:Server packet_no 5035
sent:Server packet_no 5036
sent:Server packet_no 5037
sent:Server packet_no 5038
sent:Server packet_no 5039
sent:Server packet_no 5040
sent:Server packet_no 5041
sent:Server packet_no 5042
sent:Server packet_no 5043
sent:Server packet_no 5044
sent:Server packet_no 5045
sent:Server packet_no 5046
sent:Server packet_no 5047
sent:Server packet_no 5048
sent:Server packet_no 5049
sent:Server packet_no 5050
sent:Server packet_no 5051
sent:Server packet_no 5052
sent:Server packet_no 5053
sent:Server packet_no 5054
sent:Server packet_no 5055
sent:Server packet_no 5056
sent:Server packet_no 5057
sent:Server packet_no 5058
sent:Server packet_no 5059
sent:Server packet_no 5060
sent:Server packet_no 5061
sent:Server packet_no 5062
sent:Server packet_no 5063
sent:Server packet_no 5064
sent:Server packet_no 5065
sent:Server packet_no 5066
sent:Server packet_no 5067
sent:Server packet_no 5068
sent:Server packet_no 5069
sent:Server packet_no 5070
sent:Server packet_no 5071
sent:Server packet_no 5072
sent:Server packet_no 5073
sent:Server packet_no 5074
sent:Server packet_no 5075
sent:Server packet_no 5076
sent:Server packet_no 5077
sent:Server packet_no 5078
sent:Server packet_no 5079
sent:Server packet_no 5080
sent:Server packet_no 5081
sent:Server packet_no 5082
sent:Server packet_no 5083
sent:Server packet_no 5084
sent:Server packet_no 5085
sent:Server packet_no 5086
sent:Server packet_no 5087
sent:Server packet_no 5088
sent:Server packet_no 5089
sent:Server packet_no 5090
sent:Server packet_no 5091
sent:Server packet_no 5092
sent:Server packet_no 5093
sent:Server packet_no 5094
sent:Server packet_no 5095
sent:Server packet_no 5096
sent:Server packet_no 5097
sent:Server packet_no 5098
sent:Server packet_no 5099
sent:Server packet_no 5100
sent:Server packet_no 5101
sent:Server packet_no 5102
sent:Server packet_no 5103
sent:Server packet_no 5104
sent:Server packet_no 5105
sent:Server packet_no 5106
sent:Server packet_no 5107
sent:Server packet_no 5108
sent:Server packet_no 5109
sent:Server packet_no 5110
sent:Server packet_no 5111
sent:Server packet_no 5112
sent:Server packet_no 5113
sent:Server packet_no 5114
sent:Server packet_no 5115
sent:Server packet_no 5116
sent:Server packet_no 5117
sent:Server packet_no 5118
sent:Server packet_no 5119
sent:Server packet_no 5120
sent:Server packet_no 5121
sent:Server packet_no 5122
sent:Server packet_no 5123
sent:Server packet_no 5124
sent:Server packet_no 5125
sent:Server packet_no 5126
sent:Server packet_no 5127
sent:Server packet_no 5128
sent:Server packet_no 5129
sent:Server packet_no 5130
sent:Server packet_no 5131
sent:Server packet_no 5132
sent:Server packet_no 5133
sent:Server packet_no 5134
sent:Server packet_no 5135
sent:Server packet_no 5136
sent:Server packet_no 5137
sent:Server packet_no 5138
sent:Server packet_no 5139
sent:Server packet_no 5140
sent:Server packet_no 5141
sent:Server packet_no 5142
sent:Server packet_no 5143
sent:Server packet_no 5144
sent:Server packet_no 5145
sent:Server packet_no 5146
sent:Server packet_no 5147
sent:Server packet_no 5148
sent:Server packet_no 5149
sent:Server packet_no 5150
sent:Server packet_no 5151
sent:Server packet_no 5152
sent:Server packet_no 5153
sent:Server packet_no 5154
sent:Server packet_no 5155
sent:Server packet_no 5156
sent:Server packet_no 5157
sent:Server packet_no 5158
sent:Server packet_no 5159
sent:Server packet_no 5160
sent:Server packet_no 5161
sent:Server packet_no 5162
sent:Server packet_no 5163
sent:Server packet_no 5164
sent:Server packet_no 5165
sent:Server packet_no 5166
sent:Server packet_no 5167
sent:Server packet_no 5168
sent:Server packet_no 5169
sent:Server packet_no 5170
sent:Server packet_no 5171
sent:Server packet_no 5172
sent:Server packet_no 5173
sent:Server packet_no 5174
sent:Server packet_no 5175
sent:Server packet_no 5176
sent:Server packet_no 5177
sent:Server packet_no 5178
sent:Server packet_no 5179
sent:Server packet_no 5180
sent:Server packet_no 5181
sent:Server packet_no 5182
sent:Server packet_no 5183
sent:Server packet_no 5184
sent:Server packet_no 5185
sent:Server packet_no 5186
sent:Server packet_no 5187
sent:Server packet_no 5188
sent:Server packet_no 5189
sent:Server packet_no 5190
sent:Server packet_no 5191
sent:Server packet_no 5192
sent:Server packet_no 5193
sent:Server packet_no 5194
sent:Server packet_no 5195
sent:Server packet_no 5196
sent:Server packet_no 5197
sent:Server packet_no 5198
sent:Server packet_no 5199
sent:Server packet_no 5200
sent:Server packet_no 5201
sent:Server packet_no 5202
sent:Server packet_no 5203
sent:Server packet_no 5204
sent:Server packet_no 5205
sent:Server packet_no 5206
sent:Server packet_no 5207
sent:Server packet_no 5208
sent:Server packet_no 5209
sent:Server packet_no 5210
sent:Server packet_no 5211
sent:Server packet_no 5212
sent:Server packet_no 5213
sent:Server packet_no 5214
sent:Server packet_no 5215
sent:Server packet_no 5216
sent:Server packet_no 5217
sent:Server packet_no 5218
sent:Server packet_no 5219
sent:Server packet_no 5220
sent:Server packet_no 5221
sent:Server packet_no 5222
sent:Server packet_no 5223
sent:Server packet_no 5224
sent:Server packet_no 5225
sent:Server packet_no 5226
sent:Server packet_no 5227
sent:Server packet_no 5228
sent:Server packet_no 5229
sent:Server packet_no 5230
sent:Server packet_no 5231
sent:Server packet_no 5232
sent:Server packet_no 5233
sent:Server packet_no 5234
sent:Server packet_no 5235
sent:Server packet_no 5236
sent:Server packet_no 5237
sent:Server packet_no 5238
sent:Server packet_no 5239
sent:Server packet_no 5240
sent:Server packet_no 5241
sent:Server packet_no 5242
sent:Server packet_no 5243
sent:Server packet_no 5244
sent:Server packet_no 5245
sent:Server packet_no 5246
sent:Server packet_no 5247
sent:Server packet_no 5248
sent:Server packet_no 5249
sent:Server packet_no 5250
sent:Server packet_no 5251
sent:Server packet_no 5252
sent:Server packet_no 5253
sent:Server packet_no 5254
sent:Server packet_no 5255
sent:Server packet_no 5256
sent:Server packet_no 5257
sent:Server packet_no 5258
sent:Server packet_no 5259
sent:Server packet_no 5260
sent:Server packet_no 5261
sent:Server packet_no 5262
sent:Server packet_no 5263
sent:Server packet_no 5264
sent:Server packet_no 5265
sent:Server packet_no 5266
sent:Server packet_no 5267
sent:Server packet_no 5268
sent:Server packet_no 5269
sent:Server packet_no 5270
sent:Server packet_no 5271
sent:Server packet_no 5272
sent:Server packet_no 5273
sent:Server packet_no 5274
sent:Server packet_no 5275
sent:Server packet_no 5276
sent:Server packet_no 5277
sent:Server packet_no 5278
sent:Server packet_no 5279
sent:Server packet_no 5280
sent:Server packet_no 5281
sent:Server packet_no 5282
sent:Server packet_no 5283
sent:Server packet_no 5284
sent:Server packet_no 5285
sent:Server packet_no 5286
sent:Server packet_no 5287
sent:Server packet_no 5288
sent:Server packet_no 5289
sent:Server packet_no 5290
sent:Server packet_no 5291
sent:Server packet_no 5292
sent:Server packet_no 5293
sent:Server packet_no 5294
sent:Server packet_no 5295
sent:Server packet_no 5296
sent:Server packet_no 5297
sent:Server packet_no 5298
sent:Server packet_no 5299
sent:Server packet_no 5300
sent:Server packet_no 5301
sent:Server packet_no 5302
sent:Server packet_no 5303
sent:Server packet_no 5304
sent:Server packet_no 5305
sent:Server packet_no 5306
sent:Server packet_no 5307
sent:Server packet_no 5308
sent:Server packet_no 5309
sent:Server packet_no 5310
sent:Server packet_no 5311
sent:Server packet_no 5312
sent:Server packet_no 5313
sent:Server packet_no 5314
sent:Server packet_no 5315
sent:Server packet_no 5316
sent:Server packet_no 5317
sent:Server packet_no 5318
sent:Server packet_no 5319
sent:Server packet_no 5320
sent:Server packet_no 5321
sent:Server packet_no 5322
sent:Server packet_no 5323
sent:Server packet_no 5324
sent:Server packet_no 5325
sent:Server packet_no 5326
sent:Server packet_no 5327
sent:Server packet_no 5328
sent:Server packet_no 5329
sent:Server packet_no 5330
sent:Server packet_no 5331
sent:Server packet_no 5332
sent:Server packet_no 5333
sent:Server packet_no 5334
sent:Server packet_no 5335
sent:Server packet_no 5336
sent:Server packet_no 5337
sent:Server packet_no 5338
sent:Server packet_no 5339
sent:Server packet_no 5340
sent:Server packet_no 5341
sent:Server packet_no 5342
sent:Server packet_no 5343
sent:Server packet_no 5344
sent:Server packet_no 5345
sent:Server packet_no 5346
sent:Server packet_no 5347
sent:Server packet_no 5348
sent:Server packet_no 5349
sent:Server packet_no 5350
sent:Server packet_no 5351
sent:Server packet_no 5352
sent:Server packet_no 5353
sent:Server packet_no 5354
sent:Server packet_no 5355
sent:Server packet_no 5356
sent:Server packet_no 5357
sent:Server packet_no 5358
sent:Server packet_no 5359
sent:Server packet_no 5360
sent:Server packet_no 5361
sent:Server packet_no 5362
sent:Server packet_no 5363
sent:Server packet_no 5364
sent:Server packet_no 5365
sent:Server packet_no 5366
sent:Server packet_no 5367
sent:Server packet_no 5368
sent:Server packet_no 5369
sent:Server packet_no 5370
sent:Server packet_no 5371
sent:Server packet_no 5372
sent:Server packet_no 5373
sent:Server packet_no 5374
sent:Server packet_no 5375
sent:Server packet_no 5376
sent:Server packet_no 5377
sent:Server packet_no 5378
sent:Server packet_no 5379
sent:Server packet_no 5380
sent:Server packet_no 5381
sent:Server packet_no 5382
sent:Server packet_no 5383
sent:Server packet_no 5384
sent:Server packet_no 5385
sent:Server packet_no 5386
sent:Server packet_no 5387
sent:Server packet_no 5388
sent:Server packet_no 5389
sent:Server packet_no 5390
sent:Server packet_no 5391
sent:Server packet_no 5392
sent:Server packet_no 5393
sent:Server packet_no 5394
sent:Server packet_no 5395
sent:Server packet_no 5396
sent:Server packet_no 5397
sent:Server packet_no 5398
sent:Server packet_no 5399
sent:Server packet_no 5400
sent:Server packet_no 5401
sent:Server packet_no 5402
sent:Server packet_no 5403
sent:Server packet_no 5404
sent:Server packet_no 5405
sent:Server packet_no 5406
sent:Server packet_no 5407
sent:Server packet_no 5408
sent:Server packet_no 5409
sent:Server packet_no 5410
sent:Server packet_no 5411
sent:Server packet_no 5412
sent:Server packet_no 5413
sent:Server packet_no 5414
sent:Server packet_no 5415
sent:Server packet_no 5416
sent:Server packet_no 5417
sent:Server packet_no 5418
sent:Server packet_no 5419
sent:Server packet_no 5420
sent:Server packet_no 5421
sent:Server packet_no 5422
sent:Server packet_no 5423
sent:Server packet_no 5424
sent:Server packet_no 5425
sent:Server packet_no 5426
sent:Server packet_no 5427
sent:Server packet_no 5428
sent:Server packet_no 5429
sent:Server packet_no 5430
sent:Server packet_no 5431
sent:Server packet_no 5432
sent:Server packet_no 5433
sent:Server packet_no 5434
sent:Server packet_no 5435
sent:Server packet_no 5436
sent:Server packet_no 5437
sent:Server packet_no 5438
sent:Server packet_no 5439
sent:Server packet_no 5440
sent:Server packet_no 5441
sent:Server packet_no 5442
sent:Server packet_no 5443
sent:Server packet_no 5444
sent:Server packet_no 5445
sent:Server packet_no 5446
sent:Server packet_no 5447
sent:Server packet_no 5448
sent:Server packet_no 5449
sent:Server packet_no 5450
sent:Server packet_no 5451
sent:Server packet_no 5452
sent:Server packet_no 5453
sent:Server packet_no 5454
sent:Server packet_no 5455
sent:Server packet_no 5456
sent:Server packet_no 5457
sent:Server packet_no 5458
sent:Server packet_no 5459
sent:Server packet_no 5460
sent:Server packet_no 5461
sent:Server packet_no 5462
sent:Server packet_no 5463
sent:Server packet_no 5464
sent:Server packet_no 5465
sent:Server packet_no 5466
sent:Server packet_no 5467
sent:Server packet_no 5468
sent:Server packet_no 5469
sent:Server packet_no 5470
sent:Server packet_no 5471
sent:Server packet_no 5472
sent:Server packet_no 5473
sent:Server packet_no 5474
sent:Server packet_no 5475
sent:Server packet_no 5476
sent:Server packet_no 5477
sent:Server packet_no 5478
sent:Server packet_no 5479
sent:Server packet_no 5480
sent:Server packet_no 5481
sent:Server packet_no 5482
sent:Server packet_no 5483
sent:Server packet_no 5484
sent:Server packet_no 5485
sent:Server packet_no 5486
sent:Server packet_no 5487
sent:Server packet_no 5488
sent:Server packet_no 5489
sent:Server packet_no 5490
sent:Server packet_no 5491
sent:Server packet_no 5492
sent:Server packet_no 5493
sent:Server packet_no 5494
sent:Server packet_no 5495
sent:Server packet_no 5496
sent:Server packet_no 5497
sent:Server packet_no 5498
sent:Server packet_no 5499
sent:Server packet_no 5500
sent:Server packet_no 5501
sent:Server packet_no 5502
sent:Server packet_no 5503
sent:Server packet_no 5504
sent:Server packet_no 5505
sent:Server packet_no 5506
sent:Server packet_no 5507
sent:Server packet_no 5508
sent:Server packet_no 5509
sent:Server packet_no 5510
sent:Server packet_no 5511
sent:Server packet_no 5512
sent:Server packet_no 5513
sent:Server packet_no 5514
sent:Server packet_no 5515
sent:Server packet_no 5516
sent:Server packet_no 5517
sent:Server packet_no 5518
sent:Server packet_no 5519
sent:Server packet_no 5520
sent:Server packet_no 5521
sent:Server packet_no 5522
sent:Server packet_no 5523
sent:Server packet_no 5524
sent:Server packet_no 5525
sent:Server packet_no 5526
sent:Server packet_no 5527
sent:Server packet_no 5528
sent:Server packet_no 5529
sent:Server packet_no 5530
sent:Server packet_no 5531
sent:Server packet_no 5532
sent:Server packet_no 5533
sent:Server packet_no 5534
sent:Server packet_no 5535
sent:Server packet_no 5536
sent:Server packet_no 5537
sent:Server packet_no 5538
sent:Server packet_no 5539
sent:Server packet_no 5540
sent:Server packet_no 5541
sent:Server packet_no 5542
sent:Server packet_no 5543
sent:Server packet_no 5544
sent:Server packet_no 5545
sent:Server packet_no 5546
sent:Server packet_no 5547
sent:Server packet_no 5548
sent:Server packet_no 5549
sent:Server packet_no 5550
sent:Server packet_no 5551
sent:Server packet_no 5552
sent:Server packet_no 5553
sent:Server packet_no 5554
sent:Server packet_no 5555
sent:Server packet_no 5556
sent:Server packet_no 5557
sent:Server packet_no 5558
sent:Server packet_no 5559
sent:Server packet_no 5560
sent:Server packet_no 5561
sent:Server packet_no 5562
sent:Server packet_no 5563
sent:Server packet_no 5564
sent:Server packet_no 5565
sent:Server packet_no 5566
sent:Server packet_no 5567
sent:Server packet_no 5568
sent:Server packet_no 5569
sent:Server packet_no 5570
sent:Server packet_no 5571
sent:Server packet_no 5572
sent:Server packet_no 5573
sent:Server packet_no 5574
sent:Server packet_no 5575
sent:Server packet_no 5576
sent:Server packet_no 5577
sent:Server packet_no 5578
sent:Server packet_no 5579
sent:Server packet_no 5580
sent:Server packet_no 5581
sent:Server packet_no 5582
sent:Server packet_no 5583
sent:Server packet_no 5584
sent:Server packet_no 5585
sent:Server packet_no 5586
sent:Server packet_no 5587
sent:Server packet_no 5588
sent:Server packet_no 5589
sent:Server packet_no 5590
sent:Server packet_no 5591
sent:Server packet_no 5592
sent:Server packet_no 5593
sent:Server packet_no 5594
sent:Server packet_no 5595
sent:Server packet_no 5596
sent:Server packet_no 5597
sent:Server packet_no 5598
sent:Server packet_no 5599
sent:Server packet_no 5600
sent:Server packet_no 5601
sent:Server packet_no 5602
sent:Server packet_no 5603
sent:Server packet_no 5604
sent:Server packet_no 5605
sent:Server packet_no 5606
sent:Server packet_no 5607
sent:Server packet_no 5608
sent:Server packet_no 5609
sent:Server packet_no 5610
sent:Server packet_no 5611
sent:Server packet_no 5612
sent:Server packet_no 5613
sent:Server packet_no 5614
sent:Server packet_no 5615
sent:Server packet_no 5616
sent:Server packet_no 5617
sent:Server packet_no 5618
sent:Server packet_no 5619
sent:Server packet_no 5620
sent:Server packet_no 5621
sent:Server packet_no 5622
sent:Server packet_no 5623
sent:Server packet_no 5624
sent:Server packet_no 5625
sent:Server packet_no 5626
sent:Server packet_no 5627
sent:Server packet_no 5628
sent:Server packet_no 5629
sent:Server packet_no 5630
sent:Server packet_no 5631
sent:Server packet_no 5632
sent:Server packet_no 5633
sent:Server packet_no 5634
sent:Server packet_no 5635
sent:Server packet_no 5636
sent:Server packet_no 5637
sent:Server packet_no 5638
sent:Server packet_no 5639
sent:Server packet_no 5640
sent:Server packet_no 5641
sent:Server packet_no 5642
sent:Server packet_no 5643
sent:Server packet_no 5644
sent:Server packet_no 5645
sent:Server packet_no 5646
sent:Server packet_no 5647
sent:Server packet_no 5648
sent:Server packet_no 5649
sent:Server packet_no 5650
sent:Server packet_no 5651
sent:Server packet_no 5652
sent:Server packet_no 5653
sent:Server packet_no 5654
sent:Server packet_no 5655
sent:Server packet_no 5656
sent:Server packet_no 5657
sent:Server packet_no 5658
sent:Server packet_no 5659
sent:Server packet_no 5660
sent:Server packet_no 5661
sent:Server packet_no 5662
sent:Server packet_no 5663
sent:Server packet_no 5664
sent:Server packet_no 5665
sent:Server packet_no 5666
sent:Server packet_no 5667
sent:Server packet_no 5668
sent:Server packet_no 5669
sent:Server packet_no 5670
sent:Server packet_no 5671
sent:Server packet_no 5672
sent:Server packet_no 5673
sent:Server packet_no 5674
sent:Server packet_no 5675
sent:Server packet_no 5676
sent:Server packet_no 5677
sent:Server packet_no 5678
sent:Server packet_no 5679
sent:Server packet_no 5680
sent:Server packet_no 5681
sent:Server packet_no 5682
sent:Server packet_no 5683
sent:Server packet_no 5684
sent:Server packet_no 5685
sent:Server packet_no 5686
sent:Server packet_no 5687
sent:Server packet_no 5688
sent:Server packet_no 5689
sent:Server packet_no 5690
sent:Server packet_no 5691
sent:Server packet_no 5692
sent:Server packet_no 5693
sent:Server packet_no 5694
sent:Server packet_no 5695
sent:Server packet_no 5696
sent:Server packet_no 5697
sent:Server packet_no 5698
sent:Server packet_no 5699
sent:Server packet_no 5700
sent:Server packet_no 5701
sent:Server packet_no 5702
sent:Server packet_no 5703
sent:Server packet_no 5704
sent:Server packet_no 5705
sent:Server packet_no 5706
sent:Server packet_no 5707
sent:Server packet_no 5708
sent:Server packet_no 5709
sent:Server packet_no 5710
sent:Server packet_no 5711
sent:Server packet_no 5712
sent:Server packet_no 5713
sent:Server packet_no 5714
sent:Server packet_no 5715
sent:Server packet_no 5716
sent:Server packet_no 5717
sent:Server packet_no 5718
sent:Server packet_no 5719
sent:Server packet_no 5720
sent:Server packet_no 5721
sent:Server packet_no 5722
sent:Server packet_no 5723
sent:Server packet_no 5724
sent:Server packet_no 5725
sent:Server packet_no 5726
sent:Server packet_no 5727
sent:Server packet_no 5728
sent:Server packet_no 5729
sent:Server packet_no 5730
sent:Server packet_no 5731
sent:Server packet_no 5732
sent:Server packet_no 5733
sent:Server packet_no 5734
sent:Server packet_no 5735
sent:Server packet_no 5736
sent:Server packet_no 5737
sent:Server packet_no 5738
sent:Server packet_no 5739
sent:Server packet_no 5740
sent:Server packet_no 5741
sent:Server packet_no 5742
sent:Server packet_no 5743
sent:Server packet_no 5744
sent:Server packet_no 5745
sent:Server packet_no 5746
sent:Server packet_no 5747
sent:Server packet_no 5748
sent:Server packet_no 5749
sent:Server packet_no 5750
sent:Server packet_no 5751
sent:Server packet_no 5752
sent:Server packet_no 5753
sent:Server packet_no 5754
sent:Server packet_no 5755
sent:Server packet_no 5756
sent:Server packet_no 5757
sent:Server packet_no 5758
sent:Server packet_no 5759
sent:Server packet_no 5760
sent:Server packet_no 5761
sent:Server packet_no 5762
sent:Server packet_no 5763
sent:Server packet_no 5764
sent:Server packet_no 5765
sent:Server packet_no 5766
sent:Server packet_no 5767
sent:Server packet_no 5768
sent:Server packet_no 5769
sent:Server packet_no 5770
sent:Server packet_no 5771
sent:Server packet_no 5772
sent:Server packet_no 5773
sent:Server packet_no 5774
sent:Server packet_no 5775
sent:Server packet_no 5776
sent:Server packet_no 5777
sent:Server packet_no 5778
sent:Server packet_no 5779
sent:Server packet_no 5780
sent:Server packet_no 5781
sent:Server packet_no 5782
sent:Server packet_no 5783
sent:Server packet_no 5784
sent:Server packet_no 5785
sent:Server packet_no 5786
sent:Server packet_no 5787
sent:Server packet_no 5788
sent:Server packet_no 5789
sent:Server packet_no 5790
sent:Server packet_no 5791
sent:Server packet_no 5792
sent:Server packet_no 5793
sent:Server packet_no 5794
sent:Server packet_no 5795
sent:Server packet_no 5796
sent:Server packet_no 5797
sent:Server packet_no 5798
sent:Server packet_no 5799
sent:Server packet_no 5800
sent:Server packet_no 5801
sent:Server packet_no 5802
sent:Server packet_no 5803
sent:Server packet_no 5804
sent:Server packet_no 5805
sent:Server packet_no 5806
sent:Server packet_no 5807
sent:Server packet_no 5808
sent:Server packet_no 5809
sent:Server packet_no 5810
sent:Server packet_no 5811
sent:Server packet_no 5812
sent:Server packet_no 5813
sent:Server packet_no 5814
sent:Server packet_no 5815
sent:Server packet_no 5816
sent:Server packet_no 5817
sent:Server packet_no 5818
sent:Server packet_no 5819
sent:Server packet_no 5820
sent:Server packet_no 5821
sent:Server packet_no 5822
sent:Server packet_no 5823
sent:Server packet_no 5824
sent:Server packet_no 5825
sent:Server packet_no 5826
sent:Server packet_no 5827
sent:Server packet_no 5828
sent:Server packet_no 5829
sent:Server packet_no 5830
sent:Server packet_no 5831
sent:Server packet_no 5832
sent:Server packet_no 5833
sent:Server packet_no 5834
sent:Server packet_no 5835
sent:Server packet_no 5836
sent:Server packet_no 5837
sent:Server packet_no 5838
sent:Server packet_no 5839
sent:Server packet_no 5840
sent:Server packet_no 5841
sent:Server packet_no 5842
sent:Server packet_no 5843
sent:Server packet_no 5844
sent:Server packet_no 5845
sent:Server packet_no 5846
sent:Server packet_no 5847
sent:Server packet_no 5848
sent:Server packet_no 5849
sent:Server packet_no 5850
sent:Server packet_no 5851
sent:Server packet_no 5852
sent:Server packet_no 5853
sent:Server packet_no 5854
sent:Server packet_no 5855
sent:Server packet_no 5856
sent:Server packet_no 5857
sent:Server packet_no 5858
sent:Server packet_no 5859
sent:Server packet_no 5860
sent:Server packet_no 5861
sent:Server packet_no 5862
sent:Server packet_no 5863
sent:Server packet_no 5864
sent:Server packet_no 5865
sent:Server packet_no 5866
sent:Server packet_no 5867
sent:Server packet_no 5868
sent:Server packet_no 5869
sent:Server packet_no 5870
sent:Server packet_no 5871
sent:Server packet_no 5872
sent:Server packet_no 5873
sent:Server packet_no 5874
sent:Server packet_no 5875
sent:Server packet_no 5876
sent:Server packet_no 5877
sent:Server packet_no 5878
sent:Server packet_no 5879
sent:Server packet_no 5880
sent:Server packet_no 5881
sent:Server packet_no 5882
sent:Server packet_no 5883
sent:Server packet_no 5884
sent:Server packet_no 5885
sent:Server packet_no 5886
sent:Server packet_no 5887
sent:Server packet_no 5888
sent:Server packet_no 5889
sent:Server packet_no 5890
sent:Server packet_no 5891
sent:Server packet_no 5892
sent:Server packet_no 5893
sent:Server packet_no 5894
sent:Server packet_no 5895
sent:Server packet_no 5896
sent:Server packet_no 5897
sent:Server packet_no 5898
sent:Server packet_no 5899
sent:Server packet_no 5900
sent:Server packet_no 5901
sent:Server packet_no 5902
sent:Server packet_no 5903
sent:Server packet_no 5904
sent:Server packet_no 5905
sent:Server packet_no 5906
sent:Server packet_no 5907
sent:Server packet_no 5908
sent:Server packet_no 5909
sent:Server packet_no 5910
sent:Server packet_no 5911
sent:Server packet_no 5912
sent:Server packet_no 5913
sent:Server packet_no 5914
sent:Server packet_no 5915
sent:Server packet_no 5916
sent:Server packet_no 5917
sent:Server packet_no 5918
sent:Server packet_no 5919
sent:Server packet_no 5920
sent:Server packet_no 5921
sent:Server packet_no 5922
sent:Server packet_no 5923
sent:Server packet_no 5924
sent:Server packet_no 5925
sent:Server packet_no 5926
sent:Server packet_no 5927
sent:Server packet_no 5928
sent:Server packet_no 5929
sent:Server packet_no 5930
sent:Server packet_no 5931
sent:Server packet_no 5932
sent:Server packet_no 5933
sent:Server packet_no 5934
sent:Server packet_no 5935
sent:Server packet_no 5936
sent:Server packet_no 5937
sent:Server packet_no 5938
sent:Server packet_no 5939
sent:Server packet_no 5940
sent:Server packet_no 5941
sent:Server packet_no 5942
sent:Server packet_no 5943
sent:Server packet_no 5944
sent:Server packet_no 5945
sent:Server packet_no 5946
sent:Server packet_no 5947
sent:Server packet_no 5948
sent:Server packet_no 5949
sent:Server packet_no 5950
sent:Server packet_no 5951
sent:Server packet_no 5952
sent:Server packet_no 5953
sent:Server packet_no 5954
sent:Server packet_no 5955
sent:Server packet_no 5956
sent:Server packet_no 5957
sent:Server packet_no 5958
sent:Server packet_no 5959
sent:Server packet_no 5960
sent:Server packet_no 5961
sent:Server packet_no 5962
sent:Server packet_no 5963
sent:Server packet_no 5964
sent:Server packet_no 5965
sent:Server packet_no 5966
sent:Server packet_no 5967
sent:Server packet_no 5968
sent:Server packet_no 5969
sent:Server packet_no 5970
sent:Server packet_no 5971
sent:Server packet_no 5972
sent:Server packet_no 5973
sent:Server packet_no 5974
sent:Server packet_no 5975
sent:Server packet_no 5976
sent:Server packet_no 5977
sent:Server packet_no 5978
sent:Server packet_no 5979
sent:Server packet_no 5980
sent:Server packet_no 5981
sent:Server packet_no 5982
sent:Server packet_no 5983
sent:Server packet_no 5984
sent:Server packet_no 5985
sent:Server packet_no 5986
sent:Server packet_no 5987
sent:Server packet_no 5988
sent:Server packet_no 5989
sent:Server packet_no 5990
sent:Server packet_no 5991
sent:Server packet_no 5992
sent:Server packet_no 5993
sent:Server packet_no 5994
sent:Server packet_no 5995
sent:Server packet_no 5996
sent:Server packet_no 5997
sent:Server packet_no 5998
sent:Server packet_no 5999
sent:Server packet_no 6000
sent:Server packet_no 6001
sent:Server packet_no 6002
sent:Server packet_no 6003
sent:Server packet_no 6004
sent:Server packet_no 6005
sent:Server packet_no 6006
sent:Server packet_no 6007
sent:Server packet_no 6008
sent:Server packet_no 6009
sent:Server packet_no 6010
sent:Server packet_no 6011
sent:Server packet_no 6012
sent:Server packet_no 6013
sent:Server packet_no 6014
sent:Server packet_no 6015
sent:Server packet_no 6016
sent:Server packet_no 6017
sent:Server packet_no 6018
sent:Server packet_no 6019
sent:Server packet_no 6020
sent:Server packet_no 6021
sent:Server packet_no 6022
sent:Server packet_no 6023
sent:Server packet_no 6024
sent:Server packet_no 6025
sent:Server packet_no 6026
sent:Server packet_no 6027
sent:Server packet_no 6028
sent:Server packet_no 6029
sent:Server packet_no 6030
sent:Server packet_no 6031
sent:Server packet_no 6032
sent:Server packet_no 6033
sent:Server packet_no 6034
sent:Server packet_no 6035
sent:Server packet_no 6036
sent:Server packet_no 6037
sent:Server packet_no 6038
sent:Server packet_no 6039
sent:Server packet_no 6040
sent:Server packet_no 6041
sent:Server packet_no 6042
sent:Server packet_no 6043
sent:Server packet_no 6044
sent:Server packet_no 6045
sent:Server packet_no 6046
sent:Server packet_no 6047
sent:Server packet_no 6048
sent:Server packet_no 6049
sent:Server packet_no 6050
sent:Server packet_no 6051
sent:Server packet_no 6052
sent:Server packet_no 6053
sent:Server packet_no 6054
sent:Server packet_no 6055
sent:Server packet_no 6056
sent:Server packet_no 6057
sent:Server packet_no 6058
sent:Server packet_no 6059
sent:Server packet_no 6060
sent:Server packet_no 6061
sent:Server packet_no 6062
sent:Server packet_no 6063
sent:Server packet_no 6064
sent:Server packet_no 6065
sent:Server packet_no 6066
sent:Server packet_no 6067
sent:Server packet_no 6068
sent:Server packet_no 6069
sent:Server packet_no 6070
sent:Server packet_no 6071
sent:Server packet_no 6072
sent:Server packet_no 6073
sent:Server packet_no 6074
sent:Server packet_no 6075
sent:Server packet_no 6076
sent:Server packet_no 6077
sent:Server packet_no 6078
sent:Server packet_no 6079
sent:Server packet_no 6080
sent:Server packet_no 6081
sent:Server packet_no 6082
sent:Server packet_no 6083
sent:Server packet_no 6084
sent:Server packet_no 6085
sent:Server packet_no 6086
sent:Server packet_no 6087
sent:Server packet_no 6088
sent:Server packet_no 6089
sent:Server packet_no 6090
sent:Server packet_no 6091
sent:Server packet_no 6092
sent:Server packet_no 6093
sent:Server packet_no 6094
sent:Server packet_no 6095
sent:Server packet_no 6096
sent:Server packet_no 6097
sent:Server packet_no 6098
sent:Server packet_no 6099
sent:Server packet_no 6100
sent:Server packet_no 6101
sent:Server packet_no 6102
sent:Server packet_no 6103
sent:Server packet_no 6104
sent:Server packet_no 6105
sent:Server packet_no 6106
sent:Server packet_no 6107
sent:Server packet_no 6108
sent:Server packet_no 6109
sent:Server packet_no 6110
sent:Server packet_no 6111
sent:Server packet_no 6112
sent:Server packet_no 6113
sent:Server packet_no 6114
sent:Server packet_no 6115
sent:Server packet_no 6116
sent:Server packet_no 6117
sent:Server packet_no 6118
sent:Server packet_no 6119
sent:Server packet_no 6120
sent:Server packet_no 6121
sent:Server packet_no 6122
sent:Server packet_no 6123
sent:Server packet_no 6124
sent:Server packet_no 6125
sent:Server packet_no 6126
sent:Server packet_no 6127
sent:Server packet_no 6128
sent:Server packet_no 6129
sent:Server packet_no 6130
sent:Server packet_no 6131
sent:Server packet_no 6132
sent:Server packet_no 6133
sent:Server packet_no 6134
sent:Server packet_no 6135
sent:Server packet_no 6136
sent:Server packet_no 6137
sent:Server packet_no 6138
sent:Server packet_no 6139
sent:Server packet_no 6140
sent:Server packet_no 6141
sent:Server packet_no 6142
sent:Server packet_no 6143
sent:Server packet_no 6144
sent:Server packet_no 6145
sent:Server packet_no 6146
sent:Server packet_no 6147
sent:Server packet_no 6148
sent:Server packet_no 6149
sent:Server packet_no 6150
sent:Server packet_no 6151
sent:Server packet_no 6152
sent:Server packet_no 6153
sent:Server packet_no 6154
sent:Server packet_no 6155
sent:Server packet_no 6156
sent:Server packet_no 6157
sent:Server packet_no 6158
sent:Server packet_no 6159
sent:Server packet_no 6160
sent:Server packet_no 6161
sent:Server packet_no 6162
sent:Server packet_no 6163
sent:Server packet_no 6164
sent:Server packet_no 6165
sent:Server packet_no 6166
sent:Server packet_no 6167
sent:Server packet_no 6168
sent:Server packet_no 6169
sent:Server packet_no 6170
sent:Server packet_no 6171
sent:Server packet_no 6172
sent:Server packet_no 6173
sent:Server packet_no 6174
sent:Server packet_no 6175
sent:Server packet_no 6176
sent:Server packet_no 6177
sent:Server packet_no 6178
sent:Server packet_no 6179
sent:Server packet_no 6180
sent:Server packet_no 6181
sent:Server packet_no 6182
sent:Server packet_no 6183
sent:Server packet_no 6184
sent:Server packet_no 6185
sent:Server packet_no 6186
sent:Server packet_no 6187
sent:Server packet_no 6188
sent:Server packet_no 6189
sent:Server packet_no 6190
sent:Server packet_no 6191
sent:Server packet_no 6192
sent:Server packet_no 6193
sent:Server packet_no 6194
sent:Server packet_no 6195
sent:Server packet_no 6196
sent:Server packet_no 6197
sent:Server packet_no 6198
sent:Server packet_no 6199
sent:Server packet_no 6200
sent:Server packet_no 6201
sent:Server packet_no 6202
sent:Server packet_no 6203
sent:Server packet_no 6204
sent:Server packet_no 6205
sent:Server packet_no 6206
sent:Server packet_no 6207
sent:Server packet_no 6208
sent:Server packet_no 6209
sent:Server packet_no 6210
sent:Server packet_no 6211
sent:Server packet_no 6212
sent:Server packet_no 6213
sent:Server packet_no 6214
sent:Server packet_no 6215
sent:Server packet_no 6216
sent:Server packet_no 6217
sent:Server packet_no 6218
sent:Server packet_no 6219
sent:Server packet_no 6220
sent:Server packet_no 6221
sent:Server packet_no 6222
sent:Server packet_no 6223
sent:Server packet_no 6224
sent:Server packet_no 6225
sent:Server packet_no 6226
sent:Server packet_no 6227
sent:Server packet_no 6228
sent:Server packet_no 6229
sent:Server packet_no 6230
sent:Server packet_no 6231
sent:Server packet_no 6232
sent:Server packet_no 6233
sent:Server packet_no 6234
sent:Server packet_no 6235
sent:Server packet_no 6236
sent:Server packet_no 6237
sent:Server packet_no 6238
sent:Server packet_no 6239
sent:Server packet_no 6240
sent:Server packet_no 6241
sent:Server packet_no 6242
sent:Server packet_no 6243
sent:Server packet_no 6244
sent:Server packet_no 6245
sent:Server packet_no 6246
sent:Server packet_no 6247
sent:Server packet_no 6248
sent:Server packet_no 6249
sent:Server packet_no 6250
sent:Server packet_no 6251
sent:Server packet_no 6252
sent:Server packet_no 6253
sent:Server packet_no 6254
sent:Server packet_no 6255
sent:Server packet_no 6256
sent:Server packet_no 6257
sent:Server packet_no 6258
sent:Server packet_no 6259
sent:Server packet_no 6260
sent:Server packet_no 6261
sent:Server packet_no 6262
sent:Server packet_no 6263
sent:Server packet_no 6264
sent:Server packet_no 6265
sent:Server packet_no 6266
sent:Server packet_no 6267
sent:Server packet_no 6268
sent:Server packet_no 6269
sent:Server packet_no 6270
sent:Server packet_no 6271
sent:Server packet_no 6272
sent:Server packet_no 6273
sent:Server packet_no 6274
sent:Server packet_no 6275
sent:Server packet_no 6276
sent:Server packet_no 6277
sent:Server packet_no 6278
sent:Server packet_no 6279
sent:Server packet_no 6280
sent:Server packet_no 6281
sent:Server packet_no 6282
sent:Server packet_no 6283
sent:Server packet_no 6284
sent:Server packet_no 6285
sent:Server packet_no 6286
sent:Server packet_no 6287
sent:Server packet_no 6288
sent:Server packet_no 6289
sent:Server packet_no 6290
sent:Server packet_no 6291
sent:Server packet_no 6292
sent:Server packet_no 6293
sent:Server packet_no 6294
sent:Server packet_no 6295
sent:Server packet_no 6296
sent:Server packet_no 6297
sent:Server packet_no 6298
sent:Server packet_no 6299
sent:Server packet_no 6300
sent:Server packet_no 6301
sent:Server packet_no 6302
sent:Server packet_no 6303
sent:Server packet_no 6304
sent:Server packet_no 6305
sent:Server packet_no 6306
sent:Server packet_no 6307
sent:Server packet_no 6308
sent:Server packet_no 6309
sent:Server packet_no 6310
sent:Server packet_no 6311
sent:Server packet_no 6312
sent:Server packet_no 6313
sent:Server packet_no 6314
sent:Server packet_no 6315
sent:Server packet_no 6316
sent:Server packet_no 6317
sent:Server packet_no 6318
sent:Server packet_no 6319
sent:Server packet_no 6320
sent:Server packet_no 6321
sent:Server packet_no 6322
sent:Server packet_no 6323
sent:Server packet_no 6324
sent:Server packet_no 6325
sent:Server packet_no 6326
sent:Server packet_no 6327
sent:Server packet_no 6328
sent:Server packet_no 6329
sent:Server packet_no 6330
sent:Server packet_no 6331
sent:Server packet_no 6332
sent:Server packet_no 6333
sent:Server packet_no 6334
sent:Server packet_no 6335
sent:Server packet_no 6336
sent:Server packet_no 6337
sent:Server packet_no 6338
sent:Server packet_no 6339
sent:Server packet_no 6340
sent:Server packet_no 6341
sent:Server packet_no 6342
sent:Server packet_no 6343
sent:Server packet_no 6344
sent:Server packet_no 6345
sent:Server packet_no 6346
sent:Server packet_no 6347
sent:Server packet_no 6348
sent:Server packet_no 6349
sent:Server packet_no 6350
sent:Server packet_no 6351
sent:Server packet_no 6352
sent:Server packet_no 6353
sent:Server packet_no 6354
sent:Server packet_no 6355
sent:Server packet_no 6356
sent:Server packet_no 6357
sent:Server packet_no 6358
sent:Server packet_no 6359
sent:Server packet_no 6360
sent:Server packet_no 6361
sent:Server packet_no 6362
sent:Server packet_no 6363
sent:Server packet_no 6364
sent:Server packet_no 6365
sent:Server packet_no 6366
sent:Server packet_no 6367
sent:Server packet_no 6368
sent:Server packet_no 6369
sent:Server packet_no 6370
sent:Server packet_no 6371
sent:Server packet_no 6372
sent:Server packet_no 6373
sent:Server packet_no 6374
sent:Server packet_no 6375
sent:Server packet_no 6376
sent:Server packet_no 6377
sent:Server packet_no 6378
sent:Server packet_no 6379
sent:Server packet_no 6380
sent:Server packet_no 6381
sent:Server packet_no 6382
sent:Server packet_no 6383
sent:Server packet_no 6384
sent:Server packet_no 6385
sent:Server packet_no 6386
sent:Server packet_no 6387
sent:Server packet_no 6388
sent:Server packet_no 6389
sent:Server packet_no 6390
sent:Server packet_no 6391
sent:Server packet_no 6392
sent:Server packet_no 6393
sent:Server packet_no 6394
sent:Server packet_no 6395
sent:Server packet_no 6396
sent:Server packet_no 6397
sent:Server packet_no 6398
sent:Server packet_no 6399
sent:Server packet_no 6400
sent:Server packet_no 6401
sent:Server packet_no 6402
sent:Server packet_no 6403
sent:Server packet_no 6404
sent:Server packet_no 6405
sent:Server packet_no 6406
sent:Server packet_no 6407
sent:Server packet_no 6408
sent:Server packet_no 6409
sent:Server packet_no 6410
sent:Server packet_no 6411
sent:Server packet_no 6412
sent:Server packet_no 6413
sent:Server packet_no 6414
sent:Server packet_no 6415
sent:Server packet_no 6416
sent:Server packet_no 6417
sent:Server packet_no 6418
sent:Server packet_no 6419
sent:Server packet_no 6420
sent:Server packet_no 6421
sent:Server packet_no 6422
sent:Server packet_no 6423
sent:Server packet_no 6424
sent:Server packet_no 6425
sent:Server packet_no 6426
sent:Server packet_no 6427
sent:Server packet_no 6428
sent:Server packet_no 6429
sent:Server packet_no 6430
sent:Server packet_no 6431
sent:Server packet_no 6432
sent:Server packet_no 6433
sent:Server packet_no 6434
sent:Server packet_no 6435
sent:Server packet_no 6436
sent:Server packet_no 6437
sent:Server packet_no 6438
sent:Server packet_no 6439
sent:Server packet_no 6440
sent:Server packet_no 6441
sent:Server packet_no 6442
sent:Server packet_no 6443
sent:Server packet_no 6444
sent:Server packet_no 6445
sent:Server packet_no 6446
sent:Server packet_no 6447
sent:Server packet_no 6448
sent:Server packet_no 6449
sent:Server packet_no 6450
sent:Server packet_no 6451
sent:Server packet_no 6452
sent:Server packet_no 6453
sent:Server packet_no 6454
sent:Server packet_no 6455
sent:Server packet_no 6456
sent:Server packet_no 6457
sent:Server packet_no 6458
sent:Server packet_no 6459
sent:Server packet_no 6460
sent:Server packet_no 6461
sent:Server packet_no 6462
sent:Server packet_no 6463
sent:Server packet_no 6464
sent:Server packet_no 6465
sent:Server packet_no 6466
sent:Server packet_no 6467
sent:Server packet_no 6468
sent:Server packet_no 6469
sent:Server packet_no 6470
sent:Server packet_no 6471
sent:Server packet_no 6472
sent:Server packet_no 6473
sent:Server packet_no 6474
sent:Server packet_no 6475
sent:Server packet_no 6476
sent:Server packet_no 6477
sent:Server packet_no 6478
sent:Server packet_no 6479
sent:Server packet_no 6480
sent:Server packet_no 6481
sent:Server packet_no 6482
sent:Server packet_no 6483
sent:Server packet_no 6484
sent:Server packet_no 6485
sent:Server packet_no 6486
sent:Server packet_no 6487
sent:Server packet_no 6488
sent:Server packet_no 6489
sent:Server packet_no 6490
sent:Server packet_no 6491
sent:Server packet_no 6492
sent:Server packet_no 6493
sent:Server packet_no 6494
sent:Server packet_no 6495
sent:Server packet_no 6496
sent:Server packet_no 6497
sent:Server packet_no 6498
sent:Server packet_no 6499
sent:Server packet_no 6500
sent:Server packet_no 6501
sent:Server packet_no 6502
sent:Server packet_no 6503
sent:Server packet_no 6504
sent:Server packet_no 6505
sent:Server packet_no 6506
sent:Server packet_no 6507
sent:Server packet_no 6508
sent:Server packet_no 6509
sent:Server packet_no 6510
sent:Server packet_no 6511
sent:Server packet_no 6512
sent:Server packet_no 6513
sent:Server packet_no 6514
sent:Server packet_no 6515
sent:Server packet_no 6516
sent:Server packet_no 6517
sent:Server packet_no 6518
sent:Server packet_no 6519
sent:Server packet_no 6520
sent:Server packet_no 6521
sent:Server packet_no 6522
sent:Server packet_no 6523
sent:Server packet_no 6524
sent:Server packet_no 6525
sent:Server packet_no 6526
sent:Server packet_no 6527
sent:Server packet_no 6528
sent:Server packet_no 6529
sent:Server packet_no 6530
sent:Server packet_no 6531
sent:Server packet_no 6532
sent:Server packet_no 6533
sent:Server packet_no 6534
sent:Server packet_no 6535
sent:Server packet_no 6536
sent:Server packet_no 6537
sent:Server packet_no 6538
sent:Server packet_no 6539
sent:Server packet_no 6540
sent:Server packet_no 6541
sent:Server packet_no 6542
sent:Server packet_no 6543
sent:Server packet_no 6544
sent:Server packet_no 6545
sent:Server packet_no 6546
sent:Server packet_no 6547
sent:Server packet_no 6548
sent:Server packet_no 6549
sent:Server packet_no 6550
sent:Server packet_no 6551
sent:Server packet_no 6552
sent:Server packet_no 6553
sent:Server packet_no 6554
sent:Server packet_no 6555
sent:Server packet_no 6556
sent:Server packet_no 6557
sent:Server packet_no 6558
sent:Server packet_no 6559
sent:Server packet_no 6560
sent:Server packet_no 6561
sent:Server packet_no 6562
sent:Server packet_no 6563
sent:Server packet_no 6564
sent:Server packet_no 6565
sent:Server packet_no 6566
sent:Server packet_no 6567
sent:Server packet_no 6568
sent:Server packet_no 6569
sent:Server packet_no 6570
sent:Server packet_no 6571
sent:Server packet_no 6572
sent:Server packet_no 6573
sent:Server packet_no 6574
sent:Server packet_no 6575
sent:Server packet_no 6576
sent:Server packet_no 6577
sent:Server packet_no 6578
sent:Server packet_no 6579
sent:Server packet_no 6580
sent:Server packet_no 6581
sent:Server packet_no 6582
sent:Server packet_no 6583
sent:Server packet_no 6584
sent:Server packet_no 6585
sent:Server packet_no 6586
sent:Server packet_no 6587
sent:Server packet_no 6588
sent:Server packet_no 6589
sent:Server packet_no 6590
sent:Server packet_no 6591
sent:Server packet_no 6592
sent:Server packet_no 6593
sent:Server packet_no 6594
sent:Server packet_no 6595
sent:Server packet_no 6596
sent:Server packet_no 6597
sent:Server packet_no 6598
sent:Server packet_no 6599
sent:Server packet_no 6600
sent:Server packet_no 6601
sent:Server packet_no 6602
sent:Server packet_no 6603
sent:Server packet_no 6604
sent:Server packet_no 6605
sent:Server packet_no 6606
sent:Server packet_no 6607
sent:Server packet_no 6608
sent:Server packet_no 6609
sent:Server packet_no 6610
sent:Server packet_no 6611
sent:Server packet_no 6612
sent:Server packet_no 6613
sent:Server packet_no 6614
sent:Server packet_no 6615
sent:Server packet_no 6616
sent:Server packet_no 6617
sent:Server packet_no 6618
sent:Server packet_no 6619
sent:Server packet_no 6620
sent:Server packet_no 6621
sent:Server packet_no 6622
sent:Server packet_no 6623
sent:Server packet_no 6624
sent:Server packet_no 6625
sent:Server packet_no 6626
sent:Server packet_no 6627
sent:Server packet_no 6628
sent:Server packet_no 6629
sent:Server packet_no 6630
sent:Server packet_no 6631
sent:Server packet_no 6632
sent:Server packet_no 6633
sent:Server packet_no 6634
sent:Server packet_no 6635
sent:Server packet_no 6636
sent:Server packet_no 6637
sent:Server packet_no 6638
sent:Server packet_no 6639
sent:Server packet_no 6640
sent:Server packet_no 6641
sent:Server packet_no 6642
sent:Server packet_no 6643
sent:Server packet_no 6644
sent:Server packet_no 6645
sent:Server packet_no 6646
sent:Server packet_no 6647
sent:Server packet_no 6648
sent:Server packet_no 6649
sent:Server packet_no 6650
sent:Server packet_no 6651
sent:Server packet_no 6652
sent:Server packet_no 6653
sent:Server packet_no 6654
sent:Server packet_no 6655
sent:Server packet_no 6656
sent:Server packet_no 6657
sent:Server packet_no 6658
sent:Server packet_no 6659
sent:Server packet_no 6660
sent:Server packet_no 6661
sent:Server packet_no 6662
sent:Server packet_no 6663
sent:Server packet_no 6664
sent:Server packet_no 6665
sent:Server packet_no 6666
sent:Server packet_no 6667
sent:Server packet_no 6668
sent:Server packet_no 6669
sent:Server packet_no 6670
sent:Server packet_no 6671
sent:Server packet_no 6672
sent:Server packet_no 6673
sent:Server packet_no 6674
sent:Server packet_no 6675
sent:Server packet_no 6676
sent:Server packet_no 6677
sent:Server packet_no 6678
sent:Server packet_no 6679
sent:Server packet_no 6680
sent:Server packet_no 6681
sent:Server packet_no 6682
sent:Server packet_no 6683
sent:Server packet_no 6684
sent:Server packet_no 6685
sent:Server packet_no 6686
sent:Server packet_no 6687
sent:Server packet_no 6688
sent:Server packet_no 6689
sent:Server packet_no 6690
sent:Server packet_no 6691
sent:Server packet_no 6692
sent:Server packet_no 6693
sent:Server packet_no 6694
sent:Server packet_no 6695
sent:Server packet_no 6696
sent:Server packet_no 6697
sent:Server packet_no 6698
sent:Server packet_no 6699
sent:Server packet_no 6700
sent:Server packet_no 6701
sent:Server packet_no 6702
sent:Server packet_no 6703
sent:Server packet_no 6704
sent:Server packet_no 6705
sent:Server packet_no 6706
sent:Server packet_no 6707
sent:Server packet_no 6708
sent:Server packet_no 6709
sent:Server packet_no 6710
sent:Server packet_no 6711
sent:Server packet_no 6712
sent:Server packet_no 6713
sent:Server packet_no 6714
sent:Server packet_no 6715
sent:Server packet_no 6716
sent:Server packet_no 6717
sent:Server packet_no 6718
sent:Server packet_no 6719
sent:Server packet_no 6720
sent:Server packet_no 6721
sent:Server packet_no 6722
sent:Server packet_no 6723
sent:Server packet_no 6724
sent:Server packet_no 6725
sent:Server packet_no 6726
sent:Server packet_no 6727
sent:Server packet_no 6728
sent:Server packet_no 6729
sent:Server packet_no 6730
sent:Server packet_no 6731
sent:Server packet_no 6732
sent:Server packet_no 6733
sent:Server packet_no 6734
sent:Server packet_no 6735
sent:Server packet_no 6736
sent:Server packet_no 6737
sent:Server packet_no 6738
sent:Server packet_no 6739
sent:Server packet_no 6740
sent:Server packet_no 6741
sent:Server packet_no 6742
sent:Server packet_no 6743
sent:Server packet_no 6744
sent:Server packet_no 6745
sent:Server packet_no 6746
sent:Server packet_no 6747
sent:Server packet_no 6748
sent:Server packet_no 6749
sent:Server packet_no 6750
sent:Server packet_no 6751
sent:Server packet_no 6752
sent:Server packet_no 6753
sent:Server packet_no 6754
sent:Server packet_no 6755
sent:Server packet_no 6756
sent:Server packet_no 6757
sent:Server packet_no 6758
sent:Server packet_no 6759
sent:Server packet_no 6760
sent:Server packet_no 6761
sent:Server packet_no 6762
sent:Server packet_no 6763
sent:Server packet_no 6764
sent:Server packet_no 6765
sent:Server packet_no 6766
sent:Server packet_no 6767
sent:Server packet_no 6768
sent:Server packet_no 6769
sent:Server packet_no 6770
sent:Server packet_no 6771
sent:Server packet_no 6772
sent:Server packet_no 6773
sent:Server packet_no 6774
sent:Server packet_no 6775
sent:Server packet_no 6776
sent:Server packet_no 6777
sent:Server packet_no 6778
sent:Server packet_no 6779
sent:Server packet_no 6780
sent:Server packet_no 6781
sent:Server packet_no 6782
sent:Server packet_no 6783
sent:Server packet_no 6784
sent:Server packet_no 6785
sent:Server packet_no 6786
sent:Server packet_no 6787
sent:Server packet_no 6788
sent:Server packet_no 6789
sent:Server packet_no 6790
sent:Server packet_no 6791
sent:Server packet_no 6792
sent:Server packet_no 6793
sent:Server packet_no 6794
sent:Server packet_no 6795
sent:Server packet_no 6796
sent:Server packet_no 6797
sent:Server packet_no 6798
sent:Server packet_no 6799
sent:Server packet_no 6800
sent:Server packet_no 6801
sent:Server packet_no 6802
sent:Server packet_no 6803
sent:Server packet_no 6804
sent:Server packet_no 6805
sent:Server packet_no 6806
sent:Server packet_no 6807
sent:Server packet_no 6808
sent:Server packet_no 6809
sent:Server packet_no 6810
sent:Server packet_no 6811
sent:Server packet_no 6812
sent:Server packet_no 6813
sent:Server packet_no 6814
sent:Server packet_no 6815
sent:Server packet_no 6816
sent:Server packet_no 6817
sent:Server packet_no 6818
sent:Server packet_no 6819
sent:Server packet_no 6820
sent:Server packet_no 6821
sent:Server packet_no 6822
sent:Server packet_no 6823
sent:Server packet_no 6824
sent:Server packet_no 6825
sent:Server packet_no 6826
sent:Server packet_no 6827
sent:Server packet_no 6828
sent:Server packet_no 6829
sent:Server packet_no 6830
sent:Server packet_no 6831
sent:Server packet_no 6832
sent:Server packet_no 6833
sent:Server packet_no 6834
sent:Server packet_no 6835
sent:Server packet_no 6836
sent:Server packet_no 6837
sent:Server packet_no 6838
sent:Server packet_no 6839
sent:Server packet_no 6840
sent:Server packet_no 6841
sent:Server packet_no 6842
sent:Server packet_no 6843
sent:Server packet_no 6844
sent:Server packet_no 6845
sent:Server packet_no 6846
sent:Server packet_no 6847
sent:Server packet_no 6848
sent:Server packet_no 6849
sent:Server packet_no 6850
sent:Server packet_no 6851
sent:Server packet_no 6852
sent:Server packet_no 6853
sent:Server packet_no 6854
sent:Server packet_no 6855
sent:Server packet_no 6856
sent:Server packet_no 6857
sent:Server packet_no 6858
sent:Server packet_no 6859
sent:Server packet_no 6860
sent:Server packet_no 6861
sent:Server packet_no 6862
sent:Server packet_no 6863
sent:Server packet_no 6864
sent:Server packet_no 6865
sent:Server packet_no 6866
sent:Server packet_no 6867
sent:Server packet_no 6868
sent:Server packet_no 6869
sent:Server packet_no 6870
sent:Server packet_no 6871
sent:Server packet_no 6872
sent:Server packet_no 6873
sent:Server packet_no 6874
sent:Server packet_no 6875
sent:Server packet_no 6876
sent:Server packet_no 6877
sent:Server packet_no 6878
sent:Server packet_no 6879
sent:Server packet_no 6880
sent:Server packet_no 6881
sent:Server packet_no 6882
sent:Server packet_no 6883
sent:Server packet_no 6884
sent:Server packet_no 6885
sent:Server packet_no 6886
sent:Server packet_no 6887
sent:Server packet_no 6888
sent:Server packet_no 6889
sent:Server packet_no 6890
sent:Server packet_no 6891
sent:Server packet_no 6892
sent:Server packet_no 6893
sent:Server packet_no 6894
sent:Server packet_no 6895
sent:Server packet_no 6896
sent:Server packet_no 6897
sent:Server packet_no 6898
sent:Server packet_no 6899
sent:Server packet_no 6900
sent:Server packet_no 6901
sent:Server packet_no 6902
sent:Server packet_no 6903
sent:Server packet_no 6904
sent:Server packet_no 6905
sent:Server packet_no 6906
sent:Server packet_no 6907
sent:Server packet_no 6908
sent:Server packet_no 6909
sent:Server packet_no 6910
sent:Server packet_no 6911
sent:Server packet_no 6912
sent:Server packet_no 6913
sent:Server packet_no 6914
sent:Server packet_no 6915
sent:Server packet_no 6916
sent:Server packet_no 6917
sent:Server packet_no 6918
sent:Server packet_no 6919
sent:Server packet_no 6920
sent:Server packet_no 6921
sent:Server packet_no 6922
sent:Server packet_no 6923
sent:Server packet_no 6924
sent:Server packet_no 6925
sent:Server packet_no 6926
sent:Server packet_no 6927
sent:Server packet_no 6928
sent:Server packet_no 6929
sent:Server packet_no 6930
sent:Server packet_no 6931
sent:Server packet_no 6932
sent:Server packet_no 6933
sent:Server packet_no 6934
sent:Server packet_no 6935
sent:Server packet_no 6936
sent:Server packet_no 6937
sent:Server packet_no 6938
sent:Server packet_no 6939
sent:Server packet_no 6940
sent:Server packet_no 6941
sent:Server packet_no 6942
sent:Server packet_no 6943
sent:Server packet_no 6944
sent:Server packet_no 6945
sent:Server packet_no 6946
sent:Server packet_no 6947
sent:Server packet_no 6948
sent:Server packet_no 6949
sent:Server packet_no 6950
sent:Server packet_no 6951
sent:Server packet_no 6952
sent:Server packet_no 6953
sent:Server packet_no 6954
sent:Server packet_no 6955
sent:Server packet_no 6956
sent:Server packet_no 6957
sent:Server packet_no 6958
sent:Server packet_no 6959
sent:Server packet_no 6960
sent:Server packet_no 6961
sent:Server packet_no 6962
sent:Server packet_no 6963
sent:Server packet_no 6964
sent:Server packet_no 6965
sent:Server packet_no 6966
sent:Server packet_no 6967
sent:Server packet_no 6968
sent:Server packet_no 6969
sent:Server packet_no 6970
sent:Server packet_no 6971
sent:Server packet_no 6972
sent:Server packet_no 6973
sent:Server packet_no 6974
sent:Server packet_no 6975
sent:Server packet_no 6976
sent:Server packet_no 6977
sent:Server packet_no 6978
sent:Server packet_no 6979
sent:Server packet_no 6980
sent:Server packet_no 6981
sent:Server packet_no 6982
sent:Server packet_no 6983
sent:Server packet_no 6984
sent:Server packet_no 6985
sent:Server packet_no 6986
sent:Server packet_no 6987
sent:Server packet_no 6988
sent:Server packet_no 6989
sent:Server packet_no 6990
sent:Server packet_no 6991
sent:Server packet_no 6992
sent:Server packet_no 6993
sent:Server packet_no 6994
sent:Server packet_no 6995
sent:Server packet_no 6996
sent:Server packet_no 6997
sent:Server packet_no 6998
sent:Server packet_no 6999
sent:Server packet_no 7000
sent:Server packet_no 7001
sent:Server packet_no 7002
sent:Server packet_no 7003
sent:Server packet_no 7004
sent:Server packet_no 7005
sent:Server packet_no 7006
sent:Server packet_no 7007
sent:Server packet_no 7008
sent:Server packet_no 7009
sent:Server packet_no 7010
sent:Server packet_no 7011
sent:Server packet_no 7012
sent:Server packet_no 7013
sent:Server packet_no 7014
sent:Server packet_no 7015
sent:Server packet_no 7016
sent:Server packet_no 7017
sent:Server packet_no 7018
sent:Server packet_no 7019
sent:Server packet_no 7020
sent:Server packet_no 7021
sent:Server packet_no 7022
sent:Server packet_no 7023
sent:Server packet_no 7024
sent:Server packet_no 7025
sent:Server packet_no 7026
sent:Server packet_no 7027
sent:Server packet_no 7028
sent:Server packet_no 7029
sent:Server packet_no 7030
sent:Server packet_no 7031
sent:Server packet_no 7032
sent:Server packet_no 7033
sent:Server packet_no 7034
sent:Server packet_no 7035
sent:Server packet_no 7036
sent:Server packet_no 7037
sent:Server packet_no 7038
sent:Server packet_no 7039
sent:Server packet_no 7040
sent:Server packet_no 7041
sent:Server packet_no 7042
sent:Server packet_no 7043
sent:Server packet_no 7044
sent:Server packet_no 7045
sent:Server packet_no 7046
sent:Server packet_no 7047
sent:Server packet_no 7048
sent:Server packet_no 7049
sent:Server packet_no 7050
sent:Server packet_no 7051
sent:Server packet_no 7052
sent:Server packet_no 7053
sent:Server packet_no 7054
sent:Server packet_no 7055
sent:Server packet_no 7056
sent:Server packet_no 7057
sent:Server packet_no 7058
sent:Server packet_no 7059
sent:Server packet_no 7060
sent:Server packet_no 7061
sent:Server packet_no 7062
sent:Server packet_no 7063
sent:Server packet_no 7064
sent:Server packet_no 7065
sent:Server packet_no 7066
sent:Server packet_no 7067
sent:Server packet_no 7068
sent:Server packet_no 7069
sent:Server packet_no 7070
sent:Server packet_no 7071
sent:Server packet_no 7072
sent:Server packet_no 7073
sent:Server packet_no 7074
sent:Server packet_no 7075
sent:Server packet_no 7076
sent:Server packet_no 7077
sent:Server packet_no 7078
sent:Server packet_no 7079
sent:Server packet_no 7080
sent:Server packet_no 7081
sent:Server packet_no 7082
sent:Server packet_no 7083
sent:Server packet_no 7084
sent:Server packet_no 7085
sent:Server packet_no 7086
sent:Server packet_no 7087
sent:Server packet_no 7088
sent:Server packet_no 7089
sent:Server packet_no 7090
sent:Server packet_no 7091
sent:Server packet_no 7092
sent:Server packet_no 7093
sent:Server packet_no 7094
sent:Server packet_no 7095
sent:Server packet_no 7096
sent:Server packet_no 7097
sent:Server packet_no 7098
sent:Server packet_no 7099
sent:Server packet_no 7100
sent:Server packet_no 7101
sent:Server packet_no 7102
sent:Server packet_no 7103
sent:Server packet_no 7104
sent:Server packet_no 7105
sent:Server packet_no 7106
sent:Server packet_no 7107
sent:Server packet_no 7108
sent:Server packet_no 7109
sent:Server packet_no 7110
sent:Server packet_no 7111
sent:Server packet_no 7112
sent:Server packet_no 7113
sent:Server packet_no 7114
sent:Server packet_no 7115
sent:Server packet_no 7116
sent:Server packet_no 7117
sent:Server packet_no 7118
sent:Server packet_no 7119
sent:Server packet_no 7120
sent:Server packet_no 7121
sent:Server packet_no 7122
sent:Server packet_no 7123
sent:Server packet_no 7124
sent:Server packet_no 7125
sent:Server packet_no 7126
sent:Server packet_no 7127
sent:Server packet_no 7128
sent:Server packet_no 7129
sent:Server packet_no 7130
sent:Server packet_no 7131
sent:Server packet_no 7132
sent:Server packet_no 7133
sent:Server packet_no 7134
sent:Server packet_no 7135
sent:Server packet_no 7136
sent:Server packet_no 7137
sent:Server packet_no 7138
sent:Server packet_no 7139
sent:Server packet_no 7140
sent:Server packet_no 7141
sent:Server packet_no 7142
sent:Server packet_no 7143
sent:Server packet_no 7144
sent:Server packet_no 7145
sent:Server packet_no 7146
sent:Server packet_no 7147
sent:Server packet_no 7148
sent:Server packet_no 7149
sent:Server packet_no 7150
sent:Server packet_no 7151
sent:Server packet_no 7152
sent:Server packet_no 7153
sent:Server packet_no 7154
sent:Server packet_no 7155
sent:Server packet_no 7156
sent:Server packet_no 7157
sent:Server packet_no 7158
sent:Server packet_no 7159
sent:Server packet_no 7160
sent:Server packet_no 7161
sent:Server packet_no 7162
sent:Server packet_no 7163
sent:Server packet_no 7164
sent:Server packet_no 7165
sent:Server packet_no 7166
sent:Server packet_no 7167
sent:Server packet_no 7168
sent:Server packet_no 7169
sent:Server packet_no 7170
sent:Server packet_no 7171
sent:Server packet_no 7172
sent:Server packet_no 7173
sent:Server packet_no 7174
sent:Server packet_no 7175
sent:Server packet_no 7176
sent:Server packet_no 7177
sent:Server packet_no 7178
sent:Server packet_no 7179
sent:Server packet_no 7180
sent:Server packet_no 7181
sent:Server packet_no 7182
sent:Server packet_no 7183
sent:Server packet_no 7184
sent:Server packet_no 7185
sent:Server packet_no 7186
sent:Server packet_no 7187
sent:Server packet_no 7188
sent:Server packet_no 7189
sent:Server packet_no 7190
sent:Server packet_no 7191
sent:Server packet_no 7192
sent:Server packet_no 7193
sent:Server packet_no 7194
sent:Server packet_no 7195
sent:Server packet_no 7196
sent:Server packet_no 7197
sent:Server packet_no 7198
sent:Server packet_no 7199
sent:Server packet_no 7200
sent:Server packet_no 7201
sent:Server packet_no 7202
sent:Server packet_no 7203
sent:Server packet_no 7204
sent:Server packet_no 7205
sent:Server packet_no 7206
sent:Server packet_no 7207
sent:Server packet_no 7208
sent:Server packet_no 7209
sent:Server packet_no 7210
sent:Server packet_no 7211
sent:Server packet_no 7212
sent:Server packet_no 7213
sent:Server packet_no 7214
sent:Server packet_no 7215
sent:Server packet_no 7216
sent:Server packet_no 7217
sent:Server packet_no 7218
sent:Server packet_no 7219
sent:Server packet_no 7220
sent:Server packet_no 7221
sent:Server packet_no 7222
sent:Server packet_no 7223
sent:Server packet_no 7224
sent:Server packet_no 7225
sent:Server packet_no 7226
sent:Server packet_no 7227
sent:Server packet_no 7228
sent:Server packet_no 7229
sent:Server packet_no 7230
sent:Server packet_no 7231
sent:Server packet_no 7232
sent:Server packet_no 7233
sent:Server packet_no 7234
sent:Server packet_no 7235
sent:Server packet_no 7236
sent:Server packet_no 7237
sent:Server packet_no 7238
sent:Server packet_no 7239
sent:Server packet_no 7240
sent:Server packet_no 7241
sent:Server packet_no 7242
sent:Server packet_no 7243
sent:Server packet_no 7244
sent:Server packet_no 7245
sent:Server packet_no 7246
sent:Server packet_no 7247
sent:Server packet_no 7248
sent:Server packet_no 7249
sent:Server packet_no 7250
sent:Server packet_no 7251
sent:Server packet_no 7252
sent:Server packet_no 7253
sent:Server packet_no 7254
sent:Server packet_no 7255
sent:Server packet_no 7256
sent:Server packet_no 7257
sent:Server packet_no 7258
sent:Server packet_no 7259
sent:Server packet_no 7260
sent:Server packet_no 7261
sent:Server packet_no 7262
sent:Server packet_no 7263
sent:Server packet_no 7264
sent:Server packet_no 7265
sent:Server packet_no 7266
sent:Server packet_no 7267
sent:Server packet_no 7268
sent:Server packet_no 7269
sent:Server packet_no 7270
sent:Server packet_no 7271
sent:Server packet_no 7272
sent:Server packet_no 7273
sent:Server packet_no 7274
sent:Server packet_no 7275
sent:Server packet_no 7276
sent:Server packet_no 7277
sent:Server packet_no 7278
sent:Server packet_no 7279
sent:Server packet_no 7280
sent:Server packet_no 7281
sent:Server packet_no 7282
sent:Server packet_no 7283
sent:Server packet_no 7284
sent:Server packet_no 7285
sent:Server packet_no 7286
sent:Server packet_no 7287
sent:Server packet_no 7288
sent:Server packet_no 7289
sent:Server packet_no 7290
sent:Server packet_no 7291
sent:Server packet_no 7292
sent:Server packet_no 7293
sent:Server packet_no 7294
sent:Server packet_no 7295
sent:Server packet_no 7296
sent:Server packet_no 7297
sent:Server packet_no 7298
sent:Server packet_no 7299
sent:Server packet_no 7300
sent:Server packet_no 7301
sent:Server packet_no 7302
sent:Server packet_no 7303
sent:Server packet_no 7304
sent:Server packet_no 7305
sent:Server packet_no 7306
sent:Server packet_no 7307
sent:Server packet_no 7308
sent:Server packet_no 7309
sent:Server packet_no 7310
sent:Server packet_no 7311
sent:Server packet_no 7312
sent:Server packet_no 7313
sent:Server packet_no 7314
sent:Server packet_no 7315
sent:Server packet_no 7316
sent:Server packet_no 7317
sent:Server packet_no 7318
sent:Server packet_no 7319
sent:Server packet_no 7320
sent:Server packet_no 7321
sent:Server packet_no 7322
sent:Server packet_no 7323
sent:Server packet_no 7324
sent:Server packet_no 7325
sent:Server packet_no 7326
sent:Server packet_no 7327
sent:Server packet_no 7328
sent:Server packet_no 7329
sent:Server packet_no 7330
sent:Server packet_no 7331
sent:Server packet_no 7332
sent:Server packet_no 7333
sent:Server packet_no 7334
sent:Server packet_no 7335
sent:Server packet_no 7336
sent:Server packet_no 7337
sent:Server packet_no 7338
sent:Server packet_no 7339
sent:Server packet_no 7340
sent:Server packet_no 7341
sent:Server packet_no 7342
sent:Server packet_no 7343
sent:Server packet_no 7344
sent:Server packet_no 7345
sent:Server packet_no 7346
sent:Server packet_no 7347
sent:Server packet_no 7348
sent:Server packet_no 7349
sent:Server packet_no 7350
sent:Server packet_no 7351
sent:Server packet_no 7352
sent:Server packet_no 7353
sent:Server packet_no 7354
sent:Server packet_no 7355
sent:Server packet_no 7356
sent:Server packet_no 7357
sent:Server packet_no 7358
sent:Server packet_no 7359
sent:Server packet_no 7360
sent:Server packet_no 7361
sent:Server packet_no 7362
sent:Server packet_no 7363
sent:Server packet_no 7364
sent:Server packet_no 7365
sent:Server packet_no 7366
sent:Server packet_no 7367
sent:Server packet_no 7368
sent:Server packet_no 7369
sent:Server packet_no 7370
sent:Server packet_no 7371
sent:Server packet_no 7372
sent:Server packet_no 7373
sent:Server packet_no 7374
sent:Server packet_no 7375
sent:Server packet_no 7376
sent:Server packet_no 7377
sent:Server packet_no 7378
sent:Server packet_no 7379
sent:Server packet_no 7380
sent:Server packet_no 7381
sent:Server packet_no 7382
sent:Server packet_no 7383
sent:Server packet_no 7384
sent:Server packet_no 7385
sent:Server packet_no 7386
sent:Server packet_no 7387
sent:Server packet_no 7388
sent:Server packet_no 7389
sent:Server packet_no 7390
sent:Server packet_no 7391
sent:Server packet_no 7392
sent:Server packet_no 7393
sent:Server packet_no 7394
sent:Server packet_no 7395
sent:Server packet_no 7396
sent:Server packet_no 7397
sent:Server packet_no 7398
sent:Server packet_no 7399
sent:Server packet_no 7400
sent:Server packet_no 7401
sent:Server packet_no 7402
sent:Server packet_no 7403
sent:Server packet_no 7404
sent:Server packet_no 7405
sent:Server packet_no 7406
sent:Server packet_no 7407
sent:Server packet_no 7408
sent:Server packet_no 7409
sent:Server packet_no 7410
sent:Server packet_no 7411
sent:Server packet_no 7412
sent:Server packet_no 7413
sent:Server packet_no 7414
sent:Server packet_no 7415
sent:Server packet_no 7416
sent:Server packet_no 7417
sent:Server packet_no 7418
sent:Server packet_no 7419
sent:Server packet_no 7420
sent:Server packet_no 7421
sent:Server packet_no 7422
sent:Server packet_no 7423
sent:Server packet_no 7424
sent:Server packet_no 7425
sent:Server packet_no 7426
sent:Server packet_no 7427
sent:Server packet_no 7428
sent:Server packet_no 7429
sent:Server packet_no 7430
sent:Server packet_no 7431
sent:Server packet_no 7432
sent:Server packet_no 7433
sent:Server packet_no 7434
sent:Server packet_no 7435
sent:Server packet_no 7436
sent:Server packet_no 7437
sent:Server packet_no 7438
sent:Server packet_no 7439
sent:Server packet_no 7440
sent:Server packet_no 7441
sent:Server packet_no 7442
sent:Server packet_no 7443
sent:Server packet_no 7444
sent:Server packet_no 7445
sent:Server packet_no 7446
sent:Server packet_no 7447
sent:Server packet_no 7448
sent:Server packet_no 7449
sent:Server packet_no 7450
sent:Server packet_no 7451
sent:Server packet_no 7452
sent:Server packet_no 7453
sent:Server packet_no 7454
sent:Server packet_no 7455
sent:Server packet_no 7456
sent:Server packet_no 7457
sent:Server packet_no 7458
sent:Server packet_no 7459
sent:Server packet_no 7460
sent:Server packet_no 7461
sent:Server packet_no 7462
sent:Server packet_no 7463
sent:Server packet_no 7464
sent:Server packet_no 7465
sent:Server packet_no 7466
sent:Server packet_no 7467
sent:Server packet_no 7468
sent:Server packet_no 7469
sent:Server packet_no 7470
sent:Server packet_no 7471
sent:Server packet_no 7472
sent:Server packet_no 7473
sent:Server packet_no 7474
sent:Server packet_no 7475
sent:Server packet_no 7476
sent:Server packet_no 7477
sent:Server packet_no 7478
sent:Server packet_no 7479
sent:Server packet_no 7480
sent:Server packet_no 7481
sent:Server packet_no 7482
sent:Server packet_no 7483
sent:Server packet_no 7484
sent:Server packet_no 7485
sent:Server packet_no 7486
sent:Server packet_no 7487
sent:Server packet_no 7488
sent:Server packet_no 7489
sent:Server packet_no 7490
sent:Server packet_no 7491
sent:Server packet_no 7492
sent:Server packet_no 7493
sent:Server packet_no 7494
sent:Server packet_no 7495
sent:Server packet_no 7496
sent:Server packet_no 7497
sent:Server packet_no 7498
sent:Server packet_no 7499
sent:Server packet_no 7500
sent:Server packet_no 7501
sent:Server packet_no 7502
sent:Server packet_no 7503
sent:Server packet_no 7504
sent:Server packet_no 7505
sent:Server packet_no 7506
sent:Server packet_no 7507
sent:Server packet_no 7508
sent:Server packet_no 7509
sent:Server packet_no 7510
sent:Server packet_no 7511
sent:Server packet_no 7512
sent:Server packet_no 7513
sent:Server packet_no 7514
sent:Server packet_no 7515
sent:Server packet_no 7516
sent:Server packet_no 7517
sent:Server packet_no 7518
sent:Server packet_no 7519
sent:Server packet_no 7520
sent:Server packet_no 7521
sent:Server packet_no 7522
sent:Server packet_no 7523
sent:Server packet_no 7524
sent:Server packet_no 7525
sent:Server packet_no 7526
sent:Server packet_no 7527
sent:Server packet_no 7528
sent:Server packet_no 7529
sent:Server packet_no 7530
sent:Server packet_no 7531
sent:Server packet_no 7532
sent:Server packet_no 7533
sent:Server packet_no 7534
sent:Server packet_no 7535
sent:Server packet_no 7536
sent:Server packet_no 7537
sent:Server packet_no 7538
sent:Server packet_no 7539
sent:Server packet_no 7540
sent:Server packet_no 7541
sent:Server packet_no 7542
sent:Server packet_no 7543
sent:Server packet_no 7544
sent:Server packet_no 7545
sent:Server packet_no 7546
sent:Server packet_no 7547
sent:Server packet_no 7548
sent:Server packet_no 7549
sent:Server packet_no 7550
sent:Server packet_no 7551
sent:Server packet_no 7552
sent:Server packet_no 7553
sent:Server packet_no 7554
sent:Server packet_no 7555
sent:Server packet_no 7556
sent:Server packet_no 7557
sent:Server packet_no 7558
sent:Server packet_no 7559
sent:Server packet_no 7560
sent:Server packet_no 7561
sent:Server packet_no 7562
sent:Server packet_no 7563
sent:Server packet_no 7564
sent:Server packet_no 7565
sent:Server packet_no 7566
sent:Server packet_no 7567
sent:Server packet_no 7568
sent:Server packet_no 7569
sent:Server packet_no 7570
sent:Server packet_no 7571
sent:Server packet_no 7572
sent:Server packet_no 7573
sent:Server packet_no 7574
sent:Server packet_no 7575
sent:Server packet_no 7576
sent:Server packet_no 7577
sent:Server packet_no 7578
sent:Server packet_no 7579
sent:Server packet_no 7580
sent:Server packet_no 7581
sent:Server packet_no 7582
sent:Server packet_no 7583
sent:Server packet_no 7584
sent:Server packet_no 7585
sent:Server packet_no 7586
sent:Server packet_no 7587
sent:Server packet_no 7588
sent:Server packet_no 7589
sent:Server packet_no 7590
sent:Server packet_no 7591
sent:Server packet_no 7592
sent:Server packet_no 7593
sent:Server packet_no 7594
sent:Server packet_no 7595
sent:Server packet_no 7596
sent:Server packet_no 7597
sent:Server packet_no 7598
sent:Server packet_no 7599
sent:Server packet_no 7600
sent:Server packet_no 7601
sent:Server packet_no 7602
sent:Server packet_no 7603
sent:Server packet_no 7604
sent:Server packet_no 7605
sent:Server packet_no 7606
sent:Server packet_no 7607
sent:Server packet_no 7608
sent:Server packet_no 7609
sent:Server packet_no 7610
sent:Server packet_no 7611
sent:Server packet_no 7612
sent:Server packet_no 7613
sent:Server packet_no 7614
sent:Server packet_no 7615
sent:Server packet_no 7616
sent:Server packet_no 7617
sent:Server packet_no 7618
sent:Server packet_no 7619
sent:Server packet_no 7620
sent:Server packet_no 7621
sent:Server packet_no 7622
sent:Server packet_no 7623
sent:Server packet_no 7624
sent:Server packet_no 7625
sent:Server packet_no 7626
sent:Server packet_no 7627
sent:Server packet_no 7628
sent:Server packet_no 7629
sent:Server packet_no 7630
sent:Server packet_no 7631
sent:Server packet_no 7632
sent:Server packet_no 7633
sent:Server packet_no 7634
sent:Server packet_no 7635
sent:Server packet_no 7636
sent:Server packet_no 7637
sent:Server packet_no 7638
sent:Server packet_no 7639
sent:Server packet_no 7640
sent:Server packet_no 7641
sent:Server packet_no 7642
sent:Server packet_no 7643
sent:Server packet_no 7644
sent:Server packet_no 7645
sent:Server packet_no 7646
sent:Server packet_no 7647
sent:Server packet_no 7648
sent:Server packet_no 7649
sent:Server packet_no 7650
sent:Server packet_no 7651
sent:Server packet_no 7652
sent:Server packet_no 7653
sent:Server packet_no 7654
sent:Server packet_no 7655
sent:Server packet_no 7656
sent:Server packet_no 7657
sent:Server packet_no 7658
sent:Server packet_no 7659
sent:Server packet_no 7660
sent:Server packet_no 7661
sent:Server packet_no 7662
sent:Server packet_no 7663
sent:Server packet_no 7664
sent:Server packet_no 7665
sent:Server packet_no 7666
sent:Server packet_no 7667
sent:Server packet_no 7668
sent:Server packet_no 7669
sent:Server packet_no 7670
sent:Server packet_no 7671
sent:Server packet_no 7672
sent:Server packet_no 7673
sent:Server packet_no 7674
sent:Server packet_no 7675
sent:Server packet_no 7676
sent:Server packet_no 7677
sent:Server packet_no 7678
sent:Server packet_no 7679
sent:Server packet_no 7680
sent:Server packet_no 7681
sent:Server packet_no 7682
sent:Server packet_no 7683
sent:Server packet_no 7684
sent:Server packet_no 7685
sent:Server packet_no 7686
sent:Server packet_no 7687
sent:Server packet_no 7688
sent:Server packet_no 7689
sent:Server packet_no 7690
sent:Server packet_no 7691
sent:Server packet_no 7692
sent:Server packet_no 7693
sent:Server packet_no 7694
sent:Server packet_no 7695
sent:Server packet_no 7696
sent:Server packet_no 7697
sent:Server packet_no 7698
sent:Server packet_no 7699
sent:Server packet_no 7700
sent:Server packet_no 7701
sent:Server packet_no 7702
sent:Server packet_no 7703
sent:Server packet_no 7704
sent:Server packet_no 7705
sent:Server packet_no 7706
sent:Server packet_no 7707
sent:Server packet_no 7708
sent:Server packet_no 7709
sent:Server packet_no 7710
sent:Server packet_no 7711
sent:Server packet_no 7712
sent:Server packet_no 7713
sent:Server packet_no 7714
sent:Server packet_no 7715
sent:Server packet_no 7716
sent:Server packet_no 7717
sent:Server packet_no 7718
sent:Server packet_no 7719
sent:Server packet_no 7720
sent:Server packet_no 7721
sent:Server packet_no 7722
sent:Server packet_no 7723
sent:Server packet_no 7724
sent:Server packet_no 7725
sent:Server packet_no 7726
sent:Server packet_no 7727
sent:Server packet_no 7728
sent:Server packet_no 7729
sent:Server packet_no 7730
sent:Server packet_no 7731
sent:Server packet_no 7732
sent:Server packet_no 7733
sent:Server packet_no 7734
sent:Server packet_no 7735
sent:Server packet_no 7736
sent:Server packet_no 7737
sent:Server packet_no 7738
sent:Server packet_no 7739
sent:Server packet_no 7740
sent:Server packet_no 7741
sent:Server packet_no 7742
sent:Server packet_no 7743
sent:Server packet_no 7744
sent:Server packet_no 7745
sent:Server packet_no 7746
sent:Server packet_no 7747
sent:Server packet_no 7748
sent:Server packet_no 7749
sent:Server packet_no 7750
sent:Server packet_no 7751
sent:Server packet_no 7752
sent:Server packet_no 7753
sent:Server packet_no 7754
sent:Server packet_no 7755
sent:Server packet_no 7756
sent:Server packet_no 7757
sent:Server packet_no 7758
sent:Server packet_no 7759
sent:Server packet_no 7760
sent:Server packet_no 7761
sent:Server packet_no 7762
sent:Server packet_no 7763
sent:Server packet_no 7764
sent:Server packet_no 7765
sent:Server packet_no 7766
sent:Server packet_no 7767
sent:Server packet_no 7768
sent:Server packet_no 7769
sent:Server packet_no 7770
sent:Server packet_no 7771
sent:Server packet_no 7772
sent:Server packet_no 7773
sent:Server packet_no 7774
sent:Server packet_no 7775
sent:Server packet_no 7776
sent:Server packet_no 7777
sent:Server packet_no 7778
sent:Server packet_no 7779
sent:Server packet_no 7780
sent:Server packet_no 7781
sent:Server packet_no 7782
sent:Server packet_no 7783
sent:Server packet_no 7784
sent:Server packet_no 7785
sent:Server packet_no 7786
sent:Server packet_no 7787
sent:Server packet_no 7788
sent:Server packet_no 7789
sent:Server packet_no 7790
sent:Server packet_no 7791
sent:Server packet_no 7792
sent:Server packet_no 7793
sent:Server packet_no 7794
sent:Server packet_no 7795
sent:Server packet_no 7796
sent:Server packet_no 7797
sent:Server packet_no 7798
sent:Server packet_no 7799
sent:Server packet_no 7800
sent:Server packet_no 7801
sent:Server packet_no 7802
sent:Server packet_no 7803
sent:Server packet_no 7804
sent:Server packet_no 7805
sent:Server packet_no 7806
sent:Server packet_no 7807
sent:Server packet_no 7808
sent:Server packet_no 7809
sent:Server packet_no 7810
sent:Server packet_no 7811
sent:Server packet_no 7812
sent:Server packet_no 7813
sent:Server packet_no 7814
sent:Server packet_no 7815
sent:Server packet_no 7816
sent:Server packet_no 7817
sent:Server packet_no 7818
sent:Server packet_no 7819
sent:Server packet_no 7820
sent:Server packet_no 7821
sent:Server packet_no 7822
sent:Server packet_no 7823
sent:Server packet_no 7824
sent:Server packet_no 7825
sent:Server packet_no 7826
sent:Server packet_no 7827
sent:Server packet_no 7828
sent:Server packet_no 7829
sent:Server packet_no 7830
sent:Server packet_no 7831
sent:Server packet_no 7832
sent:Server packet_no 7833
sent:Server packet_no 7834
sent:Server packet_no 7835
sent:Server packet_no 7836
sent:Server packet_no 7837
sent:Server packet_no 7838
sent:Server packet_no 7839
sent:Server packet_no 7840
sent:Server packet_no 7841
sent:Server packet_no 7842
sent:Server packet_no 7843
sent:Server packet_no 7844
sent:Server packet_no 7845
sent:Server packet_no 7846
sent:Server packet_no 7847
sent:Server packet_no 7848
sent:Server packet_no 7849
sent:Server packet_no 7850
sent:Server packet_no 7851
sent:Server packet_no 7852
sent:Server packet_no 7853
sent:Server packet_no 7854
sent:Server packet_no 7855
sent:Server packet_no 7856
sent:Server packet_no 7857
sent:Server packet_no 7858
sent:Server packet_no 7859
sent:Server packet_no 7860
sent:Server packet_no 7861
sent:Server packet_no 7862
sent:Server packet_no 7863
sent:Server packet_no 7864
sent:Server packet_no 7865
sent:Server packet_no 7866
sent:Server packet_no 7867
sent:Server packet_no 7868
sent:Server packet_no 7869
sent:Server packet_no 7870
sent:Server packet_no 7871
sent:Server packet_no 7872
sent:Server packet_no 7873
sent:Server packet_no 7874
sent:Server packet_no 7875
sent:Server packet_no 7876
sent:Server packet_no 7877
sent:Server packet_no 7878
sent:Server packet_no 7879
sent:Server packet_no 7880
sent:Server packet_no 7881
sent:Server packet_no 7882
sent:Server packet_no 7883
sent:Server packet_no 7884
sent:Server packet_no 7885
sent:Server packet_no 7886
sent:Server packet_no 7887
sent:Server packet_no 7888
sent:Server packet_no 7889
sent:Server packet_no 7890
sent:Server packet_no 7891
sent:Server packet_no 7892
sent:Server packet_no 7893
sent:Server packet_no 7894
sent:Server packet_no 7895
sent:Server packet_no 7896
sent:Server packet_no 7897
sent:Server packet_no 7898
sent:Server packet_no 7899
sent:Server packet_no 7900
sent:Server packet_no 7901
sent:Server packet_no 7902
sent:Server packet_no 7903
sent:Server packet_no 7904
sent:Server packet_no 7905
sent:Server packet_no 7906
sent:Server packet_no 7907
sent:Server packet_no 7908
sent:Server packet_no 7909
sent:Server packet_no 7910
sent:Server packet_no 7911
sent:Server packet_no 7912
sent:Server packet_no 7913
sent:Server packet_no 7914
sent:Server packet_no 7915
sent:Server packet_no 7916
sent:Server packet_no 7917
sent:Server packet_no 7918
sent:Server packet_no 7919
sent:Server packet_no 7920
sent:Server packet_no 7921
sent:Server packet_no 7922
sent:Server packet_no 7923
sent:Server packet_no 7924
sent:Server packet_no 7925
sent:Server packet_no 7926
sent:Server packet_no 7927
sent:Server packet_no 7928
sent:Server packet_no 7929
sent:Server packet_no 7930
sent:Server packet_no 7931
sent:Server packet_no 7932
sent:Server packet_no 7933
sent:Server packet_no 7934
sent:Server packet_no 7935
sent:Server packet_no 7936
sent:Server packet_no 7937
sent:Server packet_no 7938
sent:Server packet_no 7939
sent:Server packet_no 7940
sent:Server packet_no 7941
sent:Server packet_no 7942
sent:Server packet_no 7943
sent:Server packet_no 7944
sent:Server packet_no 7945
sent:Server packet_no 7946
sent:Server packet_no 7947
sent:Server packet_no 7948
sent:Server packet_no 7949
sent:Server packet_no 7950
sent:Server packet_no 7951
sent:Server packet_no 7952
sent:Server packet_no 7953
sent:Server packet_no 7954
sent:Server packet_no 7955
sent:Server packet_no 7956
sent:Server packet_no 7957
sent:Server packet_no 7958
sent:Server packet_no 7959
sent:Server packet_no 7960
sent:Server packet_no 7961
sent:Server packet_no 7962
sent:Server packet_no 7963
sent:Server packet_no 7964
sent:Server packet_no 7965
sent:Server packet_no 7966
sent:Server packet_no 7967
sent:Server packet_no 7968
sent:Server packet_no 7969
sent:Server packet_no 7970
sent:Server packet_no 7971
sent:Server packet_no 7972
sent:Server packet_no 7973
sent:Server packet_no 7974
sent:Server packet_no 7975
sent:Server packet_no 7976
sent:Server packet_no 7977
sent:Server packet_no 7978
sent:Server packet_no 7979
sent:Server packet_no 7980
sent:Server packet_no 7981
sent:Server packet_no 7982
sent:Server packet_no 7983
sent:Server packet_no 7984
sent:Server packet_no 7985
sent:Server packet_no 7986
sent:Server packet_no 7987
sent:Server packet_no 7988
sent:Server packet_no 7989
sent:Server packet_no 7990
sent:Server packet_no 7991
sent:Server packet_no 7992
sent:Server packet_no 7993
sent:Server packet_no 7994
sent:Server packet_no 7995
sent:Server packet_no 7996
sent:Server packet_no 7997
sent:Server packet_no 7998
sent:Server packet_no 7999
sent:Server packet_no 8000
sent:Server packet_no 8001
sent:Server packet_no 8002
sent:Server packet_no 8003
sent:Server packet_no 8004
sent:Server packet_no 8005
sent:Server packet_no 8006
sent:Server packet_no 8007
sent:Server packet_no 8008
sent:Server packet_no 8009
sent:Server packet_no 8010
sent:Server packet_no 8011
sent:Server packet_no 8012
sent:Server packet_no 8013
sent:Server packet_no 8014
sent:Server packet_no 8015
sent:Server packet_no 8016
sent:Server packet_no 8017
sent:Server packet_no 8018
sent:Server packet_no 8019
sent:Server packet_no 8020
sent:Server packet_no 8021
sent:Server packet_no 8022
sent:Server packet_no 8023
sent:Server packet_no 8024
sent:Server packet_no 8025
sent:Server packet_no 8026
sent:Server packet_no 8027
sent:Server packet_no 8028
sent:Server packet_no 8029
sent:Server packet_no 8030
sent:Server packet_no 8031
sent:Server packet_no 8032
sent:Server packet_no 8033
sent:Server packet_no 8034
sent:Server packet_no 8035
sent:Server packet_no 8036
sent:Server packet_no 8037
sent:Server packet_no 8038
sent:Server packet_no 8039
sent:Server packet_no 8040
sent:Server packet_no 8041
sent:Server packet_no 8042
sent:Server packet_no 8043
sent:Server packet_no 8044
sent:Server packet_no 8045
sent:Server packet_no 8046
sent:Server packet_no 8047
sent:Server packet_no 8048
sent:Server packet_no 8049
sent:Server packet_no 8050
sent:Server packet_no 8051
sent:Server packet_no 8052
sent:Server packet_no 8053
sent:Server packet_no 8054
sent:Server packet_no 8055
sent:Server packet_no 8056
sent:Server packet_no 8057
sent:Server packet_no 8058
sent:Server packet_no 8059
sent:Server packet_no 8060
sent:Server packet_no 8061
sent:Server packet_no 8062
sent:Server packet_no 8063
sent:Server packet_no 8064
sent:Server packet_no 8065
sent:Server packet_no 8066
sent:Server packet_no 8067
sent:Server packet_no 8068
sent:Server packet_no 8069
sent:Server packet_no 8070
sent:Server packet_no 8071
sent:Server packet_no 8072
sent:Server packet_no 8073
sent:Server packet_no 8074
sent:Server packet_no 8075
sent:Server packet_no 8076
sent:Server packet_no 8077
sent:Server packet_no 8078
sent:Server packet_no 8079
sent:Server packet_no 8080
sent:Server packet_no 8081
sent:Server packet_no 8082
sent:Server packet_no 8083
sent:Server packet_no 8084
sent:Server packet_no 8085
sent:Server packet_no 8086
sent:Server packet_no 8087
sent:Server packet_no 8088
sent:Server packet_no 8089
sent:Server packet_no 8090
sent:Server packet_no 8091
sent:Server packet_no 8092
sent:Server packet_no 8093
sent:Server packet_no 8094
sent:Server packet_no 8095
sent:Server packet_no 8096
sent:Server packet_no 8097
sent:Server packet_no 8098
sent:Server packet_no 8099
sent:Server packet_no 8100
sent:Server packet_no 8101
sent:Server packet_no 8102
sent:Server packet_no 8103
sent:Server packet_no 8104
sent:Server packet_no 8105
sent:Server packet_no 8106
sent:Server packet_no 8107
sent:Server packet_no 8108
sent:Server packet_no 8109
sent:Server packet_no 8110
sent:Server packet_no 8111
sent:Server packet_no 8112
sent:Server packet_no 8113
sent:Server packet_no 8114
sent:Server packet_no 8115
sent:Server packet_no 8116
sent:Server packet_no 8117
sent:Server packet_no 8118
sent:Server packet_no 8119
sent:Server packet_no 8120
sent:Server packet_no 8121
sent:Server packet_no 8122
sent:Server packet_no 8123
sent:Server packet_no 8124
sent:Server packet_no 8125
sent:Server packet_no 8126
sent:Server packet_no 8127
sent:Server packet_no 8128
sent:Server packet_no 8129
sent:Server packet_no 8130
sent:Server packet_no 8131
sent:Server packet_no 8132
sent:Server packet_no 8133
sent:Server packet_no 8134
sent:Server packet_no 8135
sent:Server packet_no 8136
sent:Server packet_no 8137
sent:Server packet_no 8138
sent:Server packet_no 8139
sent:Server packet_no 8140
sent:Server packet_no 8141
sent:Server packet_no 8142
sent:Server packet_no 8143
sent:Server packet_no 8144
sent:Server packet_no 8145
sent:Server packet_no 8146
sent:Server packet_no 8147
sent:Server packet_no 8148
sent:Server packet_no 8149
sent:Server packet_no 8150
sent:Server packet_no 8151
sent:Server packet_no 8152
sent:Server packet_no 8153
sent:Server packet_no 8154
sent:Server packet_no 8155
sent:Server packet_no 8156
sent:Server packet_no 8157
sent:Server packet_no 8158
sent:Server packet_no 8159
sent:Server packet_no 8160
sent:Server packet_no 8161
sent:Server packet_no 8162
sent:Server packet_no 8163
sent:Server packet_no 8164
sent:Server packet_no 8165
sent:Server packet_no 8166
sent:Server packet_no 8167
sent:Server packet_no 8168
sent:Server packet_no 8169
sent:Server packet_no 8170
sent:Server packet_no 8171
sent:Server packet_no 8172
sent:Server packet_no 8173
sent:Server packet_no 8174
sent:Server packet_no 8175
sent:Server packet_no 8176
sent:Server packet_no 8177
sent:Server packet_no 8178
sent:Server packet_no 8179
sent:Server packet_no 8180
sent:Server packet_no 8181
sent:Server packet_no 8182
sent:Server packet_no 8183
sent:Server packet_no 8184
sent:Server packet_no 8185
sent:Server packet_no 8186
sent:Server packet_no 8187
sent:Server packet_no 8188
sent:Server packet_no 8189
sent:Server packet_no 8190
sent:Server packet_no 8191
sent:Server packet_no 8192
sent:Server packet_no 8193
sent:Server packet_no 8194
sent:Server packet_no 8195
sent:Server packet_no 8196
sent:Server packet_no 8197
sent:Server packet_no 8198
sent:Server packet_no 8199
sent:Server packet_no 8200
sent:Server packet_no 8201
sent:Server packet_no 8202
sent:Server packet_no 8203
sent:Server packet_no 8204
sent:Server packet_no 8205
sent:Server packet_no 8206
sent:Server packet_no 8207
sent:Server packet_no 8208
sent:Server packet_no 8209
sent:Server packet_no 8210
sent:Server packet_no 8211
sent:Server packet_no 8212
sent:Server packet_no 8213
sent:Server packet_no 8214
sent:Server packet_no 8215
sent:Server packet_no 8216
sent:Server packet_no 8217
sent:Server packet_no 8218
sent:Server packet_no 8219
sent:Server packet_no 8220
sent:Server packet_no 8221
sent:Server packet_no 8222
sent:Server packet_no 8223
sent:Server packet_no 8224
sent:Server packet_no 8225
sent:Server packet_no 8226
sent:Server packet_no 8227
sent:Server packet_no 8228
sent:Server packet_no 8229
sent:Server packet_no 8230
sent:Server packet_no 8231
sent:Server packet_no 8232
sent:Server packet_no 8233
sent:Server packet_no 8234
sent:Server packet_no 8235
sent:Server packet_no 8236
sent:Server packet_no 8237
sent:Server packet_no 8238
sent:Server packet_no 8239
sent:Server packet_no 8240
sent:Server packet_no 8241
sent:Server packet_no 8242
sent:Server packet_no 8243
sent:Server packet_no 8244
sent:Server packet_no 8245
sent:Server packet_no 8246
sent:Server packet_no 8247
sent:Server packet_no 8248
sent:Server packet_no 8249
sent:Server packet_no 8250
sent:Server packet_no 8251
sent:Server packet_no 8252
sent:Server packet_no 8253
sent:Server packet_no 8254
sent:Server packet_no 8255
sent:Server packet_no 8256
sent:Server packet_no 8257
sent:Server packet_no 8258
sent:Server packet_no 8259
sent:Server packet_no 8260
sent:Server packet_no 8261
sent:Server packet_no 8262
sent:Server packet_no 8263
sent:Server packet_no 8264
sent:Server packet_no 8265
sent:Server packet_no 8266
sent:Server packet_no 8267
sent:Server packet_no 8268
sent:Server packet_no 8269
sent:Server packet_no 8270
sent:Server packet_no 8271
sent:Server packet_no 8272
sent:Server packet_no 8273
sent:Server packet_no 8274
sent:Server packet_no 8275
sent:Server packet_no 8276
sent:Server packet_no 8277
sent:Server packet_no 8278
sent:Server packet_no 8279
sent:Server packet_no 8280
sent:Server packet_no 8281
sent:Server packet_no 8282
sent:Server packet_no 8283
sent:Server packet_no 8284
sent:Server packet_no 8285
sent:Server packet_no 8286
sent:Server packet_no 8287
sent:Server packet_no 8288
sent:Server packet_no 8289
sent:Server packet_no 8290
sent:Server packet_no 8291
sent:Server packet_no 8292
sent:Server packet_no 8293
sent:Server packet_no 8294
sent:Server packet_no 8295
sent:Server packet_no 8296
sent:Server packet_no 8297
sent:Server packet_no 8298
sent:Server packet_no 8299
sent:Server packet_no 8300
sent:Server packet_no 8301
sent:Server packet_no 8302
sent:Server packet_no 8303
sent:Server packet_no 8304
sent:Server packet_no 8305
sent:Server packet_no 8306
sent:Server packet_no 8307
sent:Server packet_no 8308
sent:Server packet_no 8309
sent:Server packet_no 8310
sent:Server packet_no 8311
sent:Server packet_no 8312
sent:Server packet_no 8313
sent:Server packet_no 8314
sent:Server packet_no 8315
sent:Server packet_no 8316
sent:Server packet_no 8317
sent:Server packet_no 8318
sent:Server packet_no 8319
sent:Server packet_no 8320
sent:Server packet_no 8321
sent:Server packet_no 8322
sent:Server packet_no 8323
sent:Server packet_no 8324
sent:Server packet_no 8325
sent:Server packet_no 8326
sent:Server packet_no 8327
sent:Server packet_no 8328
sent:Server packet_no 8329
sent:Server packet_no 8330
sent:Server packet_no 8331
sent:Server packet_no 8332
sent:Server packet_no 8333
sent:Server packet_no 8334
sent:Server packet_no 8335
sent:Server packet_no 8336
sent:Server packet_no 8337
sent:Server packet_no 8338
sent:Server packet_no 8339
sent:Server packet_no 8340
sent:Server packet_no 8341
sent:Server packet_no 8342
sent:Server packet_no 8343
sent:Server packet_no 8344
sent:Server packet_no 8345
sent:Server packet_no 8346
sent:Server packet_no 8347
sent:Server packet_no 8348
sent:Server packet_no 8349
sent:Server packet_no 8350
sent:Server packet_no 8351
sent:Server packet_no 8352
sent:Server packet_no 8353
sent:Server packet_no 8354
sent:Server packet_no 8355
sent:Server packet_no 8356
sent:Server packet_no 8357
sent:Server packet_no 8358
sent:Server packet_no 8359
sent:Server packet_no 8360
sent:Server packet_no 8361
sent:Server packet_no 8362
sent:Server packet_no 8363
sent:Server packet_no 8364
sent:Server packet_no 8365
sent:Server packet_no 8366
sent:Server packet_no 8367
sent:Server packet_no 8368
sent:Server packet_no 8369
sent:Server packet_no 8370
sent:Server packet_no 8371
sent:Server packet_no 8372
sent:Server packet_no 8373
sent:Server packet_no 8374
sent:Server packet_no 8375
sent:Server packet_no 8376
sent:Server packet_no 8377
sent:Server packet_no 8378
sent:Server packet_no 8379
sent:Server packet_no 8380
sent:Server packet_no 8381
sent:Server packet_no 8382
sent:Server packet_no 8383
sent:Server packet_no 8384
sent:Server packet_no 8385
sent:Server packet_no 8386
sent:Server packet_no 8387
sent:Server packet_no 8388
sent:Server packet_no 8389
sent:Server packet_no 8390
sent:Server packet_no 8391
sent:Server packet_no 8392
sent:Server packet_no 8393
sent:Server packet_no 8394
sent:Server packet_no 8395
sent:Server packet_no 8396
sent:Server packet_no 8397
sent:Server packet_no 8398
sent:Server packet_no 8399
sent:Server packet_no 8400
sent:Server packet_no 8401
sent:Server packet_no 8402
sent:Server packet_no 8403
sent:Server packet_no 8404
sent:Server packet_no 8405
sent:Server packet_no 8406
sent:Server packet_no 8407
sent:Server packet_no 8408
sent:Server packet_no 8409
sent:Server packet_no 8410
sent:Server packet_no 8411
sent:Server packet_no 8412
sent:Server packet_no 8413
sent:Server packet_no 8414
sent:Server packet_no 8415
sent:Server packet_no 8416
sent:Server packet_no 8417
sent:Server packet_no 8418
sent:Server packet_no 8419
sent:Server packet_no 8420
sent:Server packet_no 8421
sent:Server packet_no 8422
sent:Server packet_no 8423
sent:Server packet_no 8424
sent:Server packet_no 8425
sent:Server packet_no 8426
sent:Server packet_no 8427
sent:Server packet_no 8428
sent:Server packet_no 8429
sent:Server packet_no 8430
sent:Server packet_no 8431
sent:Server packet_no 8432
sent:Server packet_no 8433
sent:Server packet_no 8434
sent:Server packet_no 8435
sent:Server packet_no 8436
sent:Server packet_no 8437
sent:Server packet_no 8438
sent:Server packet_no 8439
sent:Server packet_no 8440
sent:Server packet_no 8441
sent:Server packet_no 8442
sent:Server packet_no 8443
sent:Server packet_no 8444
sent:Server packet_no 8445
sent:Server packet_no 8446
sent:Server packet_no 8447
sent:Server packet_no 8448
sent:Server packet_no 8449
sent:Server packet_no 8450
sent:Server packet_no 8451
sent:Server packet_no 8452
sent:Server packet_no 8453
sent:Server packet_no 8454
sent:Server packet_no 8455
sent:Server packet_no 8456
sent:Server packet_no 8457
sent:Server packet_no 8458
sent:Server packet_no 8459
sent:Server packet_no 8460
sent:Server packet_no 8461
sent:Server packet_no 8462
sent:Server packet_no 8463
sent:Server packet_no 8464
sent:Server packet_no 8465
sent:Server packet_no 8466
sent:Server packet_no 8467
sent:Server packet_no 8468
sent:Server packet_no 8469
sent:Server packet_no 8470
sent:Server packet_no 8471
sent:Server packet_no 8472
sent:Server packet_no 8473
sent:Server packet_no 8474
sent:Server packet_no 8475
sent:Server packet_no 8476
sent:Server packet_no 8477
sent:Server packet_no 8478
sent:Server packet_no 8479
sent:Server packet_no 8480
sent:Server packet_no 8481
sent:Server packet_no 8482
sent:Server packet_no 8483
sent:Server packet_no 8484
sent:Server packet_no 8485
sent:Server packet_no 8486
sent:Server packet_no 8487
sent:Server packet_no 8488
sent:Server packet_no 8489
sent:Server packet_no 8490
sent:Server packet_no 8491
sent:Server packet_no 8492
sent:Server packet_no 8493
sent:Server packet_no 8494
sent:Server packet_no 8495
sent:Server packet_no 8496
sent:Server packet_no 8497
sent:Server packet_no 8498
sent:Server packet_no 8499
sent:Server packet_no 8500
sent:Server packet_no 8501
sent:Server packet_no 8502
sent:Server packet_no 8503
sent:Server packet_no 8504
sent:Server packet_no 8505
sent:Server packet_no 8506
sent:Server packet_no 8507
sent:Server packet_no 8508
sent:Server packet_no 8509
sent:Server packet_no 8510
sent:Server packet_no 8511
sent:Server packet_no 8512
sent:Server packet_no 8513
sent:Server packet_no 8514
sent:Server packet_no 8515
sent:Server packet_no 8516
sent:Server packet_no 8517
sent:Server packet_no 8518
sent:Server packet_no 8519
sent:Server packet_no 8520
sent:Server packet_no 8521
sent:Server packet_no 8522
sent:Server packet_no 8523
sent:Server packet_no 8524
sent:Server packet_no 8525
sent:Server packet_no 8526
sent:Server packet_no 8527
sent:Server packet_no 8528
sent:Server packet_no 8529
sent:Server packet_no 8530
sent:Server packet_no 8531
sent:Server packet_no 8532
sent:Server packet_no 8533
sent:Server packet_no 8534
sent:Server packet_no 8535
sent:Server packet_no 8536
sent:Server packet_no 8537
sent:Server packet_no 8538
sent:Server packet_no 8539
sent:Server packet_no 8540
sent:Server packet_no 8541
sent:Server packet_no 8542
sent:Server packet_no 8543
sent:Server packet_no 8544
sent:Server packet_no 8545
sent:Server packet_no 8546
sent:Server packet_no 8547
sent:Server packet_no 8548
sent:Server packet_no 8549
sent:Server packet_no 8550
sent:Server packet_no 8551
sent:Server packet_no 8552
sent:Server packet_no 8553
sent:Server packet_no 8554
sent:Server packet_no 8555
sent:Server packet_no 8556
sent:Server packet_no 8557
sent:Server packet_no 8558
sent:Server packet_no 8559
sent:Server packet_no 8560
sent:Server packet_no 8561
sent:Server packet_no 8562
sent:Server packet_no 8563
sent:Server packet_no 8564
sent:Server packet_no 8565
sent:Server packet_no 8566
sent:Server packet_no 8567
sent:Server packet_no 8568
sent:Server packet_no 8569
sent:Server packet_no 8570
sent:Server packet_no 8571
sent:Server packet_no 8572
sent:Server packet_no 8573
sent:Server packet_no 8574
sent:Server packet_no 8575
sent:Server packet_no 8576
sent:Server packet_no 8577
sent:Server packet_no 8578
sent:Server packet_no 8579
sent:Server packet_no 8580
sent:Server packet_no 8581
sent:Server packet_no 8582
sent:Server packet_no 8583
sent:Server packet_no 8584
sent:Server packet_no 8585
sent:Server packet_no 8586
sent:Server packet_no 8587
sent:Server packet_no 8588
sent:Server packet_no 8589
sent:Server packet_no 8590
sent:Server packet_no 8591
sent:Server packet_no 8592
sent:Server packet_no 8593
sent:Server packet_no 8594
sent:Server packet_no 8595
sent:Server packet_no 8596
sent:Server packet_no 8597
sent:Server packet_no 8598
sent:Server packet_no 8599
sent:Server packet_no 8600
sent:Server packet_no 8601
sent:Server packet_no 8602
sent:Server packet_no 8603
sent:Server packet_no 8604
sent:Server packet_no 8605
sent:Server packet_no 8606
sent:Server packet_no 8607
sent:Server packet_no 8608
sent:Server packet_no 8609
sent:Server packet_no 8610
sent:Server packet_no 8611
sent:Server packet_no 8612
sent:Server packet_no 8613
sent:Server packet_no 8614
sent:Server packet_no 8615
sent:Server packet_no 8616
sent:Server packet_no 8617
sent:Server packet_no 8618
sent:Server packet_no 8619
sent:Server packet_no 8620
sent:Server packet_no 8621
sent:Server packet_no 8622
sent:Server packet_no 8623
sent:Server packet_no 8624
sent:Server packet_no 8625
sent:Server packet_no 8626
sent:Server packet_no 8627
sent:Server packet_no 8628
sent:Server packet_no 8629
sent:Server packet_no 8630
sent:Server packet_no 8631
sent:Server packet_no 8632
sent:Server packet_no 8633
sent:Server packet_no 8634
sent:Server packet_no 8635
sent:Server packet_no 8636
sent:Server packet_no 8637
sent:Server packet_no 8638
sent:Server packet_no 8639
sent:Server packet_no 8640
sent:Server packet_no 8641
sent:Server packet_no 8642
sent:Server packet_no 8643
sent:Server packet_no 8644
sent:Server packet_no 8645
sent:Server packet_no 8646
sent:Server packet_no 8647
sent:Server packet_no 8648
sent:Server packet_no 8649
sent:Server packet_no 8650
sent:Server packet_no 8651
sent:Server packet_no 8652
sent:Server packet_no 8653
sent:Server packet_no 8654
sent:Server packet_no 8655
sent:Server packet_no 8656
sent:Server packet_no 8657
sent:Server packet_no 8658
sent:Server packet_no 8659
sent:Server packet_no 8660
sent:Server packet_no 8661
sent:Server packet_no 8662
sent:Server packet_no 8663
sent:Server packet_no 8664
sent:Server packet_no 8665
sent:Server packet_no 8666
sent:Server packet_no 8667
sent:Server packet_no 8668
sent:Server packet_no 8669
sent:Server packet_no 8670
sent:Server packet_no 8671
sent:Server packet_no 8672
sent:Server packet_no 8673
sent:Server packet_no 8674
sent:Server packet_no 8675
sent:Server packet_no 8676
sent:Server packet_no 8677
sent:Server packet_no 8678
sent:Server packet_no 8679
sent:Server packet_no 8680
sent:Server packet_no 8681
sent:Server packet_no 8682
sent:Server packet_no 8683
sent:Server packet_no 8684
sent:Server packet_no 8685
sent:Server packet_no 8686
sent:Server packet_no 8687
sent:Server packet_no 8688
sent:Server packet_no 8689
sent:Server packet_no 8690
sent:Server packet_no 8691
sent:Server packet_no 8692
sent:Server packet_no 8693
sent:Server packet_no 8694
sent:Server packet_no 8695
sent:Server packet_no 8696
sent:Server packet_no 8697
sent:Server packet_no 8698
sent:Server packet_no 8699
sent:Server packet_no 8700
sent:Server packet_no 8701
sent:Server packet_no 8702
sent:Server packet_no 8703
sent:Server packet_no 8704
sent:Server packet_no 8705
sent:Server packet_no 8706
sent:Server packet_no 8707
sent:Server packet_no 8708
sent:Server packet_no 8709
sent:Server packet_no 8710
sent:Server packet_no 8711
sent:Server packet_no 8712
sent:Server packet_no 8713
sent:Server packet_no 8714
sent:Server packet_no 8715
sent:Server packet_no 8716
sent:Server packet_no 8717
sent:Server packet_no 8718
sent:Server packet_no 8719
sent:Server packet_no 8720
sent:Server packet_no 8721
sent:Server packet_no 8722
sent:Server packet_no 8723
sent:Server packet_no 8724
sent:Server packet_no 8725
sent:Server packet_no 8726
sent:Server packet_no 8727
sent:Server packet_no 8728
sent:Server packet_no 8729
sent:Server packet_no 8730
sent:Server packet_no 8731
sent:Server packet_no 8732
sent:Server packet_no 8733
sent:Server packet_no 8734
sent:Server packet_no 8735
sent:Server packet_no 8736
sent:Server packet_no 8737
sent:Server packet_no 8738
sent:Server packet_no 8739
sent:Server packet_no 8740
sent:Server packet_no 8741
sent:Server packet_no 8742
sent:Server packet_no 8743
sent:Server packet_no 8744
sent:Server packet_no 8745
sent:Server packet_no 8746
sent:Server packet_no 8747
sent:Server packet_no 8748
sent:Server packet_no 8749
sent:Server packet_no 8750
sent:Server packet_no 8751
sent:Server packet_no 8752
sent:Server packet_no 8753
sent:Server packet_no 8754
sent:Server packet_no 8755
sent:Server packet_no 8756
sent:Server packet_no 8757
sent:Server packet_no 8758
sent:Server packet_no 8759
sent:Server packet_no 8760
sent:Server packet_no 8761
sent:Server packet_no 8762
sent:Server packet_no 8763
sent:Server packet_no 8764
sent:Server packet_no 8765
sent:Server packet_no 8766
sent:Server packet_no 8767
sent:Server packet_no 8768
sent:Server packet_no 8769
sent:Server packet_no 8770
sent:Server packet_no 8771
sent:Server packet_no 8772
sent:Server packet_no 8773
sent:Server packet_no 8774
sent:Server packet_no 8775
sent:Server packet_no 8776
sent:Server packet_no 8777
sent:Server packet_no 8778
sent:Server packet_no 8779
sent:Server packet_no 8780
sent:Server packet_no 8781
sent:Server packet_no 8782
sent:Server packet_no 8783
sent:Server packet_no 8784
sent:Server packet_no 8785
sent:Server packet_no 8786
sent:Server packet_no 8787
sent:Server packet_no 8788
sent:Server packet_no 8789
sent:Server packet_no 8790
sent:Server packet_no 8791
sent:Server packet_no 8792
sent:Server packet_no 8793
sent:Server packet_no 8794
sent:Server packet_no 8795
sent:Server packet_no 8796
sent:Server packet_no 8797
sent:Server packet_no 8798
sent:Server packet_no 8799
sent:Server packet_no 8800
sent:Server packet_no 8801
sent:Server packet_no 8802
sent:Server packet_no 8803
sent:Server packet_no 8804
sent:Server packet_no 8805
sent:Server packet_no 8806
sent:Server packet_no 8807
sent:Server packet_no 8808
sent:Server packet_no 8809
sent:Server packet_no 8810
sent:Server packet_no 8811
sent:Server packet_no 8812
sent:Server packet_no 8813
sent:Server packet_no 8814
sent:Server packet_no 8815
sent:Server packet_no 8816
sent:Server packet_no 8817
sent:Server packet_no 8818
sent:Server packet_no 8819
sent:Server packet_no 8820
sent:Server packet_no 8821
sent:Server packet_no 8822
sent:Server packet_no 8823
sent:Server packet_no 8824
sent:Server packet_no 8825
sent:Server packet_no 8826
sent:Server packet_no 8827
sent:Server packet_no 8828
sent:Server packet_no 8829
sent:Server packet_no 8830
sent:Server packet_no 8831
sent:Server packet_no 8832
sent:Server packet_no 8833
sent:Server packet_no 8834
sent:Server packet_no 8835
sent:Server packet_no 8836
sent:Server packet_no 8837
sent:Server packet_no 8838
sent:Server packet_no 8839
sent:Server packet_no 8840
sent:Server packet_no 8841
sent:Server packet_no 8842
sent:Server packet_no 8843
sent:Server packet_no 8844
sent:Server packet_no 8845
sent:Server packet_no 8846
sent:Server packet_no 8847
sent:Server packet_no 8848
sent:Server packet_no 8849
sent:Server packet_no 8850
sent:Server packet_no 8851
sent:Server packet_no 8852
sent:Server packet_no 8853
sent:Server packet_no 8854
sent:Server packet_no 8855
sent:Server packet_no 8856
sent:Server packet_no 8857
sent:Server packet_no 8858
sent:Server packet_no 8859
sent:Server packet_no 8860
sent:Server packet_no 8861
sent:Server packet_no 8862
sent:Server packet_no 8863
sent:Server packet_no 8864
sent:Server packet_no 8865
sent:Server packet_no 8866
sent:Server packet_no 8867
sent:Server packet_no 8868
sent:Server packet_no 8869
sent:Server packet_no 8870
sent:Server packet_no 8871
sent:Server packet_no 8872
sent:Server packet_no 8873
sent:Server packet_no 8874
sent:Server packet_no 8875
sent:Server packet_no 8876
sent:Server packet_no 8877
sent:Server packet_no 8878
sent:Server packet_no 8879
sent:Server packet_no 8880
sent:Server packet_no 8881
sent:Server packet_no 8882
sent:Server packet_no 8883
sent:Server packet_no 8884
sent:Server packet_no 8885
sent:Server packet_no 8886
sent:Server packet_no 8887
sent:Server packet_no 8888
sent:Server packet_no 8889
sent:Server packet_no 8890
sent:Server packet_no 8891
sent:Server packet_no 8892
sent:Server packet_no 8893
sent:Server packet_no 8894
sent:Server packet_no 8895
sent:Server packet_no 8896
sent:Server packet_no 8897
sent:Server packet_no 8898
sent:Server packet_no 8899
sent:Server packet_no 8900
sent:Server packet_no 8901
sent:Server packet_no 8902
sent:Server packet_no 8903
sent:Server packet_no 8904
sent:Server packet_no 8905
sent:Server packet_no 8906
sent:Server packet_no 8907
sent:Server packet_no 8908
sent:Server packet_no 8909
sent:Server packet_no 8910
sent:Server packet_no 8911
sent:Server packet_no 8912
sent:Server packet_no 8913
sent:Server packet_no 8914
sent:Server packet_no 8915
sent:Server packet_no 8916
sent:Server packet_no 8917
sent:Server packet_no 8918
sent:Server packet_no 8919
sent:Server packet_no 8920
sent:Server packet_no 8921
sent:Server packet_no 8922
sent:Server packet_no 8923
sent:Server packet_no 8924
sent:Server packet_no 8925
sent:Server packet_no 8926
sent:Server packet_no 8927
sent:Server packet_no 8928
sent:Server packet_no 8929
sent:Server packet_no 8930
sent:Server packet_no 8931
sent:Server packet_no 8932
sent:Server packet_no 8933
sent:Server packet_no 8934
sent:Server packet_no 8935
sent:Server packet_no 8936
sent:Server packet_no 8937
sent:Server packet_no 8938
sent:Server packet_no 8939
sent:Server packet_no 8940
sent:Server packet_no 8941
sent:Server packet_no 8942
sent:Server packet_no 8943
sent:Server packet_no 8944
sent:Server packet_no 8945
sent:Server packet_no 8946
sent:Server packet_no 8947
sent:Server packet_no 8948
sent:Server packet_no 8949
sent:Server packet_no 8950
sent:Server packet_no 8951
sent:Server packet_no 8952
sent:Server packet_no 8953
sent:Server packet_no 8954
sent:Server packet_no 8955
sent:Server packet_no 8956
sent:Server packet_no 8957
sent:Server packet_no 8958
sent:Server packet_no 8959
sent:Server packet_no 8960
sent:Server packet_no 8961
sent:Server packet_no 8962
sent:Server packet_no 8963
sent:Server packet_no 8964
sent:Server packet_no 8965
sent:Server packet_no 8966
sent:Server packet_no 8967
sent:Server packet_no 8968
sent:Server packet_no 8969
sent:Server packet_no 8970
sent:Server packet_no 8971
sent:Server packet_no 8972
sent:Server packet_no 8973
sent:Server packet_no 8974
sent:Server packet_no 8975
sent:Server packet_no 8976
sent:Server packet_no 8977
sent:Server packet_no 8978
sent:Server packet_no 8979
sent:Server packet_no 8980
sent:Server packet_no 8981
sent:Server packet_no 8982
sent:Server packet_no 8983
sent:Server packet_no 8984
sent:Server packet_no 8985
sent:Server packet_no 8986
sent:Server packet_no 8987
sent:Server packet_no 8988
sent:Server packet_no 8989
sent:Server packet_no 8990
sent:Server packet_no 8991
sent:Server packet_no 8992
sent:Server packet_no 8993
sent:Server packet_no 8994
sent:Server packet_no 8995
sent:Server packet_no 8996
sent:Server packet_no 8997
sent:Server packet_no 8998
sent:Server packet_no 8999
sent:Server packet_no 9000
sent:Server packet_no 9001
sent:Server packet_no 9002
sent:Server packet_no 9003
sent:Server packet_no 9004
sent:Server packet_no 9005
sent:Server packet_no 9006
sent:Server packet_no 9007
sent:Server packet_no 9008
sent:Server packet_no 9009
sent:Server packet_no 9010
sent:Server packet_no 9011
sent:Server packet_no 9012
sent:Server packet_no 9013
sent:Server packet_no 9014
sent:Server packet_no 9015
sent:Server packet_no 9016
sent:Server packet_no 9017
sent:Server packet_no 9018
sent:Server packet_no 9019
sent:Server packet_no 9020
sent:Server packet_no 9021
sent:Server packet_no 9022
sent:Server packet_no 9023
sent:Server packet_no 9024
sent:Server packet_no 9025
sent:Server packet_no 9026
sent:Server packet_no 9027
sent:Server packet_no 9028
sent:Server packet_no 9029
sent:Server packet_no 9030
sent:Server packet_no 9031
sent:Server packet_no 9032
sent:Server packet_no 9033
sent:Server packet_no 9034
sent:Server packet_no 9035
sent:Server packet_no 9036
sent:Server packet_no 9037
sent:Server packet_no 9038
sent:Server packet_no 9039
sent:Server packet_no 9040
sent:Server packet_no 9041
sent:Server packet_no 9042
sent:Server packet_no 9043
sent:Server packet_no 9044
sent:Server packet_no 9045
sent:Server packet_no 9046
sent:Server packet_no 9047
sent:Server packet_no 9048
sent:Server packet_no 9049
sent:Server packet_no 9050
sent:Server packet_no 9051
sent:Server packet_no 9052
sent:Server packet_no 9053
sent:Server packet_no 9054
sent:Server packet_no 9055
sent:Server packet_no 9056
sent:Server packet_no 9057
sent:Server packet_no 9058
sent:Server packet_no 9059
sent:Server packet_no 9060
sent:Server packet_no 9061
sent:Server packet_no 9062
sent:Server packet_no 9063
sent:Server packet_no 9064
sent:Server packet_no 9065
sent:Server packet_no 9066
sent:Server packet_no 9067
sent:Server packet_no 9068
sent:Server packet_no 9069
sent:Server packet_no 9070
sent:Server packet_no 9071
sent:Server packet_no 9072
sent:Server packet_no 9073
sent:Server packet_no 9074
sent:Server packet_no 9075
sent:Server packet_no 9076
sent:Server packet_no 9077
sent:Server packet_no 9078
sent:Server packet_no 9079
sent:Server packet_no 9080
sent:Server packet_no 9081
sent:Server packet_no 9082
sent:Server packet_no 9083
sent:Server packet_no 9084
sent:Server packet_no 9085
sent:Server packet_no 9086
sent:Server packet_no 9087
sent:Server packet_no 9088
sent:Server packet_no 9089
sent:Server packet_no 9090
sent:Server packet_no 9091
sent:Server packet_no 9092
sent:Server packet_no 9093
sent:Server packet_no 9094
sent:Server packet_no 9095
sent:Server packet_no 9096
sent:Server packet_no 9097
sent:Server packet_no 9098
sent:Server packet_no 9099
sent:Server packet_no 9100
sent:Server packet_no 9101
sent:Server packet_no 9102
sent:Server packet_no 9103
sent:Server packet_no 9104
sent:Server packet_no 9105
sent:Server packet_no 9106
sent:Server packet_no 9107
sent:Server packet_no 9108
sent:Server packet_no 9109
sent:Server packet_no 9110
sent:Server packet_no 9111
sent:Server packet_no 9112
sent:Server packet_no 9113
sent:Server packet_no 9114
sent:Server packet_no 9115
sent:Server packet_no 9116
sent:Server packet_no 9117
sent:Server packet_no 9118
sent:Server packet_no 9119
sent:Server packet_no 9120
sent:Server packet_no 9121
sent:Server packet_no 9122
sent:Server packet_no 9123
sent:Server packet_no 9124
sent:Server packet_no 9125
sent:Server packet_no 9126
sent:Server packet_no 9127
sent:Server packet_no 9128
sent:Server packet_no 9129
sent:Server packet_no 9130
sent:Server packet_no 9131
sent:Server packet_no 9132
sent:Server packet_no 9133
sent:Server packet_no 9134
sent:Server packet_no 9135
sent:Server packet_no 9136
sent:Server packet_no 9137
sent:Server packet_no 9138
sent:Server packet_no 9139
sent:Server packet_no 9140
sent:Server packet_no 9141
sent:Server packet_no 9142
sent:Server packet_no 9143
sent:Server packet_no 9144
sent:Server packet_no 9145
sent:Server packet_no 9146
sent:Server packet_no 9147
sent:Server packet_no 9148
sent:Server packet_no 9149
sent:Server packet_no 9150
sent:Server packet_no 9151
sent:Server packet_no 9152
sent:Server packet_no 9153
sent:Server packet_no 9154
sent:Server packet_no 9155
sent:Server packet_no 9156
sent:Server packet_no 9157
sent:Server packet_no 9158
sent:Server packet_no 9159
sent:Server packet_no 9160
sent:Server packet_no 9161
sent:Server packet_no 9162
sent:Server packet_no 9163
sent:Server packet_no 9164
sent:Server packet_no 9165
sent:Server packet_no 9166
sent:Server packet_no 9167
sent:Server packet_no 9168
sent:Server packet_no 9169
sent:Server packet_no 9170
sent:Server packet_no 9171
sent:Server packet_no 9172
sent:Server packet_no 9173
sent:Server packet_no 9174
sent:Server packet_no 9175
sent:Server packet_no 9176
sent:Server packet_no 9177
sent:Server packet_no 9178
sent:Server packet_no 9179
sent:Server packet_no 9180
sent:Server packet_no 9181
sent:Server packet_no 9182
sent:Server packet_no 9183
sent:Server packet_no 9184
sent:Server packet_no 9185
sent:Server packet_no 9186
sent:Server packet_no 9187
sent:Server packet_no 9188
sent:Server packet_no 9189
sent:Server packet_no 9190
sent:Server packet_no 9191
sent:Server packet_no 9192
sent:Server packet_no 9193
sent:Server packet_no 9194
sent:Server packet_no 9195
sent:Server packet_no 9196
sent:Server packet_no 9197
sent:Server packet_no 9198
sent:Server packet_no 9199
sent:Server packet_no 9200
sent:Server packet_no 9201
sent:Server packet_no 9202
sent:Server packet_no 9203
sent:Server packet_no 9204
sent:Server packet_no 9205
sent:Server packet_no 9206
sent:Server packet_no 9207
sent:Server packet_no 9208
sent:Server packet_no 9209
sent:Server packet_no 9210
sent:Server packet_no 9211
sent:Server packet_no 9212
sent:Server packet_no 9213
sent:Server packet_no 9214
sent:Server packet_no 9215
sent:Server packet_no 9216
sent:Server packet_no 9217
sent:Server packet_no 9218
sent:Server packet_no 9219
sent:Server packet_no 9220
sent:Server packet_no 9221
sent:Server packet_no 9222
sent:Server packet_no 9223
sent:Server packet_no 9224
sent:Server packet_no 9225
sent:Server packet_no 9226
sent:Server packet_no 9227
sent:Server packet_no 9228
sent:Server packet_no 9229
sent:Server packet_no 9230
sent:Server packet_no 9231
sent:Server packet_no 9232
sent:Server packet_no 9233
sent:Server packet_no 9234
sent:Server packet_no 9235
sent:Server packet_no 9236
sent:Server packet_no 9237
sent:Server packet_no 9238
sent:Server packet_no 9239
sent:Server packet_no 9240
sent:Server packet_no 9241
sent:Server packet_no 9242
sent:Server packet_no 9243
sent:Server packet_no 9244
sent:Server packet_no 9245
sent:Server packet_no 9246
sent:Server packet_no 9247
sent:Server packet_no 9248
sent:Server packet_no 9249
sent:Server packet_no 9250
sent:Server packet_no 9251
sent:Server packet_no 9252
sent:Server packet_no 9253
sent:Server packet_no 9254
sent:Server packet_no 9255
sent:Server packet_no 9256
sent:Server packet_no 9257
sent:Server packet_no 9258
sent:Server packet_no 9259
sent:Server packet_no 9260
sent:Server packet_no 9261
sent:Server packet_no 9262
sent:Server packet_no 9263
sent:Server packet_no 9264
sent:Server packet_no 9265
sent:Server packet_no 9266
sent:Server packet_no 9267
sent:Server packet_no 9268
sent:Server packet_no 9269
sent:Server packet_no 9270
sent:Server packet_no 9271
sent:Server packet_no 9272
sent:Server packet_no 9273
sent:Server packet_no 9274
sent:Server packet_no 9275
sent:Server packet_no 9276
sent:Server packet_no 9277
sent:Server packet_no 9278
sent:Server packet_no 9279
sent:Server packet_no 9280
sent:Server packet_no 9281
sent:Server packet_no 9282
sent:Server packet_no 9283
sent:Server packet_no 9284
sent:Server packet_no 9285
sent:Server packet_no 9286
sent:Server packet_no 9287
sent:Server packet_no 9288
sent:Server packet_no 9289
sent:Server packet_no 9290
sent:Server packet_no 9291
sent:Server packet_no 9292
sent:Server packet_no 9293
sent:Server packet_no 9294
sent:Server packet_no 9295
sent:Server packet_no 9296
sent:Server packet_no 9297
sent:Server packet_no 9298
sent:Server packet_no 9299
sent:Server packet_no 9300
sent:Server packet_no 9301
sent:Server packet_no 9302
sent:Server packet_no 9303
sent:Server packet_no 9304
sent:Server packet_no 9305
sent:Server packet_no 9306
sent:Server packet_no 9307
sent:Server packet_no 9308
sent:Server packet_no 9309
sent:Server packet_no 9310
sent:Server packet_no 9311
sent:Server packet_no 9312
sent:Server packet_no 9313
sent:Server packet_no 9314
sent:Server packet_no 9315
sent:Server packet_no 9316
sent:Server packet_no 9317
sent:Server packet_no 9318
sent:Server packet_no 9319
sent:Server packet_no 9320
sent:Server packet_no 9321
sent:Server packet_no 9322
sent:Server packet_no 9323
sent:Server packet_no 9324
sent:Server packet_no 9325
sent:Server packet_no 9326
sent:Server packet_no 9327
sent:Server packet_no 9328
sent:Server packet_no 9329
sent:Server packet_no 9330
sent:Server packet_no 9331
sent:Server packet_no 9332
sent:Server packet_no 9333
sent:Server packet_no 9334
sent:Server packet_no 9335
sent:Server packet_no 9336
sent:Server packet_no 9337
sent:Server packet_no 9338
sent:Server packet_no 9339
sent:Server packet_no 9340
sent:Server packet_no 9341
sent:Server packet_no 9342
sent:Server packet_no 9343
sent:Server packet_no 9344
sent:Server packet_no 9345
sent:Server packet_no 9346
sent:Server packet_no 9347
sent:Server packet_no 9348
sent:Server packet_no 9349
sent:Server packet_no 9350
sent:Server packet_no 9351
sent:Server packet_no 9352
sent:Server packet_no 9353
sent:Server packet_no 9354
sent:Server packet_no 9355
sent:Server packet_no 9356
sent:Server packet_no 9357
sent:Server packet_no 9358
sent:Server packet_no 9359
sent:Server packet_no 9360
sent:Server packet_no 9361
sent:Server packet_no 9362
sent:Server packet_no 9363
sent:Server packet_no 9364
sent:Server packet_no 9365
sent:Server packet_no 9366
sent:Server packet_no 9367
sent:Server packet_no 9368
sent:Server packet_no 9369
sent:Server packet_no 9370
sent:Server packet_no 9371
sent:Server packet_no 9372
sent:Server packet_no 9373
sent:Server packet_no 9374
sent:Server packet_no 9375
sent:Server packet_no 9376
sent:Server packet_no 9377
sent:Server packet_no 9378
sent:Server packet_no 9379
sent:Server packet_no 9380
sent:Server packet_no 9381
sent:Server packet_no 9382
sent:Server packet_no 9383
sent:Server packet_no 9384
sent:Server packet_no 9385
sent:Server packet_no 9386
sent:Server packet_no 9387
sent:Server packet_no 9388
sent:Server packet_no 9389
sent:Server packet_no 9390
sent:Server packet_no 9391
sent:Server packet_no 9392
sent:Server packet_no 9393
sent:Server packet_no 9394
sent:Server packet_no 9395
sent:Server packet_no 9396
sent:Server packet_no 9397
sent:Server packet_no 9398
sent:Server packet_no 9399
sent:Server packet_no 9400
sent:Server packet_no 9401
sent:Server packet_no 9402
sent:Server packet_no 9403
sent:Server packet_no 9404
sent:Server packet_no 9405
sent:Server packet_no 9406
sent:Server packet_no 9407
sent:Server packet_no 9408
sent:Server packet_no 9409
sent:Server packet_no 9410
sent:Server packet_no 9411
sent:Server packet_no 9412
sent:Server packet_no 9413
sent:Server packet_no 9414
sent:Server packet_no 9415
sent:Server packet_no 9416
sent:Server packet_no 9417
sent:Server packet_no 9418
sent:Server packet_no 9419
sent:Server packet_no 9420
sent:Server packet_no 9421
sent:Server packet_no 9422
sent:Server packet_no 9423
sent:Server packet_no 9424
sent:Server packet_no 9425
sent:Server packet_no 9426
sent:Server packet_no 9427
sent:Server packet_no 9428
sent:Server packet_no 9429
sent:Server packet_no 9430
sent:Server packet_no 9431
sent:Server packet_no 9432
sent:Server packet_no 9433
sent:Server packet_no 9434
sent:Server packet_no 9435
sent:Server packet_no 9436
sent:Server packet_no 9437
sent:Server packet_no 9438
sent:Server packet_no 9439
sent:Server packet_no 9440
sent:Server packet_no 9441
sent:Server packet_no 9442
sent:Server packet_no 9443
sent:Server packet_no 9444
sent:Server packet_no 9445
sent:Server packet_no 9446
sent:Server packet_no 9447
sent:Server packet_no 9448
sent:Server packet_no 9449
sent:Server packet_no 9450
sent:Server packet_no 9451
sent:Server packet_no 9452
sent:Server packet_no 9453
sent:Server packet_no 9454
sent:Server packet_no 9455
sent:Server packet_no 9456
sent:Server packet_no 9457
sent:Server packet_no 9458
sent:Server packet_no 9459
sent:Server packet_no 9460
sent:Server packet_no 9461
sent:Server packet_no 9462
sent:Server packet_no 9463
sent:Server packet_no 9464
sent:Server packet_no 9465
sent:Server packet_no 9466
sent:Server packet_no 9467
sent:Server packet_no 9468
sent:Server packet_no 9469
sent:Server packet_no 9470
sent:Server packet_no 9471
sent:Server packet_no 9472
sent:Server packet_no 9473
sent:Server packet_no 9474
sent:Server packet_no 9475
sent:Server packet_no 9476
sent:Server packet_no 9477
sent:Server packet_no 9478
sent:Server packet_no 9479
sent:Server packet_no 9480
sent:Server packet_no 9481
sent:Server packet_no 9482
sent:Server packet_no 9483
sent:Server packet_no 9484
sent:Server packet_no 9485
sent:Server packet_no 9486
sent:Server packet_no 9487
sent:Server packet_no 9488
sent:Server packet_no 9489
sent:Server packet_no 9490
sent:Server packet_no 9491
sent:Server packet_no 9492
sent:Server packet_no 9493
sent:Server packet_no 9494
sent:Server packet_no 9495
sent:Server packet_no 9496
sent:Server packet_no 9497
sent:Server packet_no 9498
sent:Server packet_no 9499
sent:Server packet_no 9500
sent:Server packet_no 9501
sent:Server packet_no 9502
sent:Server packet_no 9503
sent:Server packet_no 9504
sent:Server packet_no 9505
sent:Server packet_no 9506
sent:Server packet_no 9507
sent:Server packet_no 9508
sent:Server packet_no 9509
sent:Server packet_no 9510
sent:Server packet_no 9511
sent:Server packet_no 9512
sent:Server packet_no 9513
sent:Server packet_no 9514
sent:Server packet_no 9515
sent:Server packet_no 9516
sent:Server packet_no 9517
sent:Server packet_no 9518
sent:Server packet_no 9519
sent:Server packet_no 9520
sent:Server packet_no 9521
sent:Server packet_no 9522
sent:Server packet_no 9523
sent:Server packet_no 9524
sent:Server packet_no 9525
sent:Server packet_no 9526
sent:Server packet_no 9527
sent:Server packet_no 9528
sent:Server packet_no 9529
sent:Server packet_no 9530
sent:Server packet_no 9531
sent:Server packet_no 9532
sent:Server packet_no 9533
sent:Server packet_no 9534
sent:Server packet_no 9535
sent:Server packet_no 9536
sent:Server packet_no 9537
sent:Server packet_no 9538
sent:Server packet_no 9539
sent:Server packet_no 9540
sent:Server packet_no 9541
sent:Server packet_no 9542
sent:Server packet_no 9543
sent:Server packet_no 9544
sent:Server packet_no 9545
sent:Server packet_no 9546
sent:Server packet_no 9547
sent:Server packet_no 9548
sent:Server packet_no 9549
sent:Server packet_no 9550
sent:Server packet_no 9551
sent:Server packet_no 9552
sent:Server packet_no 9553
sent:Server packet_no 9554
sent:Server packet_no 9555
sent:Server packet_no 9556
sent:Server packet_no 9557
sent:Server packet_no 9558
sent:Server packet_no 9559
sent:Server packet_no 9560
sent:Server packet_no 9561
sent:Server packet_no 9562
sent:Server packet_no 9563
sent:Server packet_no 9564
sent:Server packet_no 9565
sent:Server packet_no 9566
sent:Server packet_no 9567
sent:Server packet_no 9568
sent:Server packet_no 9569
sent:Server packet_no 9570
sent:Server packet_no 9571
sent:Server packet_no 9572
sent:Server packet_no 9573
sent:Server packet_no 9574
sent:Server packet_no 9575
sent:Server packet_no 9576
sent:Server packet_no 9577
sent:Server packet_no 9578
sent:Server packet_no 9579
sent:Server packet_no 9580
sent:Server packet_no 9581
sent:Server packet_no 9582
sent:Server packet_no 9583
sent:Server packet_no 9584
sent:Server packet_no 9585
sent:Server packet_no 9586
sent:Server packet_no 9587
sent:Server packet_no 9588
sent:Server packet_no 9589
sent:Server packet_no 9590
sent:Server packet_no 9591
sent:Server packet_no 9592
sent:Server packet_no 9593
sent:Server packet_no 9594
sent:Server packet_no 9595
sent:Server packet_no 9596
sent:Server packet_no 9597
sent:Server packet_no 9598
sent:Server packet_no 9599
sent:Server packet_no 9600
sent:Server packet_no 9601
sent:Server packet_no 9602
sent:Server packet_no 9603
sent:Server packet_no 9604
sent:Server packet_no 9605
sent:Server packet_no 9606
sent:Server packet_no 9607
sent:Server packet_no 9608
sent:Server packet_no 9609
sent:Server packet_no 9610
sent:Server packet_no 9611
sent:Server packet_no 9612
sent:Server packet_no 9613
sent:Server packet_no 9614
sent:Server packet_no 9615
sent:Server packet_no 9616
sent:Server packet_no 9617
sent:Server packet_no 9618
sent:Server packet_no 9619
sent:Server packet_no 9620
sent:Server packet_no 9621
sent:Server packet_no 9622
sent:Server packet_no 9623
sent:Server packet_no 9624
sent:Server packet_no 9625
sent:Server packet_no 9626
sent:Server packet_no 9627
sent:Server packet_no 9628
sent:Server packet_no 9629
sent:Server packet_no 9630
sent:Server packet_no 9631
sent:Server packet_no 9632
sent:Server packet_no 9633
sent:Server packet_no 9634
sent:Server packet_no 9635
sent:Server packet_no 9636
sent:Server packet_no 9637
sent:Server packet_no 9638
sent:Server packet_no 9639
sent:Server packet_no 9640
sent:Server packet_no 9641
sent:Server packet_no 9642
sent:Server packet_no 9643
sent:Server packet_no 9644
sent:Server packet_no 9645
sent:Server packet_no 9646
sent:Server packet_no 9647
sent:Server packet_no 9648
sent:Server packet_no 9649
sent:Server packet_no 9650
sent:Server packet_no 9651
sent:Server packet_no 9652
sent:Server packet_no 9653
sent:Server packet_no 9654
sent:Server packet_no 9655
sent:Server packet_no 9656
sent:Server packet_no 9657
sent:Server packet_no 9658
sent:Server packet_no 9659
sent:Server packet_no 9660
sent:Server packet_no 9661
sent:Server packet_no 9662
sent:Server packet_no 9663
sent:Server packet_no 9664
sent:Server packet_no 9665
sent:Server packet_no 9666
sent:Server packet_no 9667
sent:Server packet_no 9668
sent:Server packet_no 9669
sent:Server packet_no 9670
sent:Server packet_no 9671
sent:Server packet_no 9672
sent:Server packet_no 9673
sent:Server packet_no 9674
sent:Server packet_no 9675
sent:Server packet_no 9676
sent:Server packet_no 9677
sent:Server packet_no 9678
sent:Server packet_no 9679
sent:Server packet_no 9680
sent:Server packet_no 9681
sent:Server packet_no 9682
sent:Server packet_no 9683
sent:Server packet_no 9684
sent:Server packet_no 9685
sent:Server packet_no 9686
sent:Server packet_no 9687
sent:Server packet_no 9688
sent:Server packet_no 9689
sent:Server packet_no 9690
sent:Server packet_no 9691
sent:Server packet_no 9692
sent:Server packet_no 9693
sent:Server packet_no 9694
sent:Server packet_no 9695
sent:Server packet_no 9696
sent:Server packet_no 9697
sent:Server packet_no 9698
sent:Server packet_no 9699
sent:Server packet_no 9700
sent:Server packet_no 9701
sent:Server packet_no 9702
sent:Server packet_no 9703
sent:Server packet_no 9704
sent:Server packet_no 9705
sent:Server packet_no 9706
sent:Server packet_no 9707
sent:Server packet_no 9708
sent:Server packet_no 9709
sent:Server packet_no 9710
sent:Server packet_no 9711
sent:Server packet_no 9712
sent:Server packet_no 9713
sent:Server packet_no 9714
sent:Server packet_no 9715
sent:Server packet_no 9716
sent:Server packet_no 9717
sent:Server packet_no 9718
sent:Server packet_no 9719
sent:Server packet_no 9720
sent:Server packet_no 9721
sent:Server packet_no 9722
sent:Server packet_no 9723
sent:Server packet_no 9724
sent:Server packet_no 9725
sent:Server packet_no 9726
sent:Server packet_no 9727
sent:Server packet_no 9728
sent:Server packet_no 9729
sent:Server packet_no 9730
sent:Server packet_no 9731
sent:Server packet_no 9732
sent:Server packet_no 9733
sent:Server packet_no 9734
sent:Server packet_no 9735
sent:Server packet_no 9736
sent:Server packet_no 9737
sent:Server packet_no 9738
sent:Server packet_no 9739
sent:Server packet_no 9740
sent:Server packet_no 9741
sent:Server packet_no 9742
sent:Server packet_no 9743
sent:Server packet_no 9744
sent:Server packet_no 9745
sent:Server packet_no 9746
sent:Server packet_no 9747
sent:Server packet_no 9748
sent:Server packet_no 9749
sent:Server packet_no 9750
sent:Server packet_no 9751
sent:Server packet_no 9752
sent:Server packet_no 9753
sent:Server packet_no 9754
sent:Server packet_no 9755
sent:Server packet_no 9756
sent:Server packet_no 9757
sent:Server packet_no 9758
sent:Server packet_no 9759
sent:Server packet_no 9760
sent:Server packet_no 9761
sent:Server packet_no 9762
sent:Server packet_no 9763
sent:Server packet_no 9764
sent:Server packet_no 9765
sent:Server packet_no 9766
sent:Server packet_no 9767
sent:Server packet_no 9768
sent:Server packet_no 9769
sent:Server packet_no 9770
sent:Server packet_no 9771
sent:Server packet_no 9772
sent:Server packet_no 9773
sent:Server packet_no 9774
sent:Server packet_no 9775
sent:Server packet_no 9776
sent:Server packet_no 9777
sent:Server packet_no 9778
sent:Server packet_no 9779
sent:Server packet_no 9780
sent:Server packet_no 9781
sent:Server packet_no 9782
sent:Server packet_no 9783
sent:Server packet_no 9784
sent:Server packet_no 9785
sent:Server packet_no 9786
sent:Server packet_no 9787
sent:Server packet_no 9788
sent:Server packet_no 9789
sent:Server packet_no 9790
sent:Server packet_no 9791
sent:Server packet_no 9792
sent:Server packet_no 9793
sent:Server packet_no 9794
sent:Server packet_no 9795
sent:Server packet_no 9796
sent:Server packet_no 9797
sent:Server packet_no 9798
sent:Server packet_no 9799
sent:Server packet_no 9800
sent:Server packet_no 9801
sent:Server packet_no 9802
sent:Server packet_no 9803
sent:Server packet_no 9804
sent:Server packet_no 9805
sent:Server packet_no 9806
sent:Server packet_no 9807
sent:Server packet_no 9808
sent:Server packet_no 9809
sent:Server packet_no 9810
sent:Server packet_no 9811
sent:Server packet_no 9812
sent:Server packet_no 9813
sent:Server packet_no 9814
sent:Server packet_no 9815
sent:Server packet_no 9816
sent:Server packet_no 9817
sent:Server packet_no 9818
sent:Server packet_no 9819
sent:Server packet_no 9820
sent:Server packet_no 9821
sent:Server packet_no 9822
sent:Server packet_no 9823
sent:Server packet_no 9824
sent:Server packet_no 9825
sent:Server packet_no 9826
sent:Server packet_no 9827
sent:Server packet_no 9828
sent:Server packet_no 9829
sent:Server packet_no 9830
sent:Server packet_no 9831
sent:Server packet_no 9832
sent:Server packet_no 9833
sent:Server packet_no 9834
sent:Server packet_no 9835
sent:Server packet_no 9836
sent:Server packet_no 9837
sent:Server packet_no 9838
sent:Server packet_no 9839
sent:Server packet_no 9840
sent:Server packet_no 9841
sent:Server packet_no 9842
sent:Server packet_no 9843
sent:Server packet_no 9844
sent:Server packet_no 9845
sent:Server packet_no 9846
sent:Server packet_no 9847
sent:Server packet_no 9848
sent:Server packet_no 9849
sent:Server packet_no 9850
sent:Server packet_no 9851
sent:Server packet_no 9852
sent:Server packet_no 9853
sent:Server packet_no 9854
sent:Server packet_no 9855
sent:Server packet_no 9856
sent:Server packet_no 9857
sent:Server packet_no 9858
sent:Server packet_no 9859
sent:Server packet_no 9860
sent:Server packet_no 9861
sent:Server packet_no 9862
sent:Server packet_no 9863
sent:Server packet_no 9864
sent:Server packet_no 9865
sent:Server packet_no 9866
sent:Server packet_no 9867
sent:Server packet_no 9868
sent:Server packet_no 9869
sent:Server packet_no 9870
sent:Server packet_no 9871
sent:Server packet_no 9872
sent:Server packet_no 9873
sent:Server packet_no 9874
sent:Server packet_no 9875
sent:Server packet_no 9876
sent:Server packet_no 9877
sent:Server packet_no 9878
sent:Server packet_no 9879
sent:Server packet_no 9880
sent:Server packet_no 9881
sent:Server packet_no 9882
sent:Server packet_no 9883
sent:Server packet_no 9884
sent:Server packet_no 9885
sent:Server packet_no 9886
sent:Server packet_no 9887
sent:Server packet_no 9888
sent:Server packet_no 9889
sent:Server packet_no 9890
sent:Server packet_no 9891
sent:Server packet_no 9892
sent:Server packet_no 9893
sent:Server packet_no 9894
sent:Server packet_no 9895
sent:Server packet_no 9896
sent:Server packet_no 9897
sent:Server packet_no 9898
sent:Server packet_no 9899
sent:Server packet_no 9900
sent:Server packet_no 9901
sent:Server packet_no 9902
sent:Server packet_no 9903
sent:Server packet_no 9904
sent:Server packet_no 9905
sent:Server packet_no 9906
sent:Server packet_no 9907
sent:Server packet_no 9908
sent:Server packet_no 9909
sent:Server packet_no 9910
sent:Server packet_no 9911
sent:Server packet_no 9912
sent:Server packet_no 9913
sent:Server packet_no 9914
sent:Server packet_no 9915
sent:Server packet_no 9916
sent:Server packet_no 9917
sent:Server packet_no 9918
sent:Server packet_no 9919
sent:Server packet_no 9920
sent:Server packet_no 9921
sent:Server packet_no 9922
sent:Server packet_no 9923
sent:Server packet_no 9924
sent:Server packet_no 9925
sent:Server packet_no 9926
sent:Server packet_no 9927
sent:Server packet_no 9928
sent:Server packet_no 9929
sent:Server packet_no 9930
sent:Server packet_no 9931
sent:Server packet_no 9932
sent:Server packet_no 9933
sent:Server packet_no 9934
sent:Server packet_no 9935
sent:Server packet_no 9936
sent:Server packet_no 9937
sent:Server packet_no 9938
sent:Server packet_no 9939
sent:Server packet_no 9940
sent:Server packet_no 9941
sent:Server packet_no 9942
sent:Server packet_no 9943
sent:Server packet_no 9944
sent:Server packet_no 9945
sent:Server packet_no 9946
sent:Server packet_no 9947
sent:Server packet_no 9948
sent:Server packet_no 9949
sent:Server packet_no 9950
sent:Server packet_no 9951
sent:Server packet_no 9952
sent:Server packet_no 9953
sent:Server packet_no 9954
sent:Server packet_no 9955
sent:Server packet_no 9956
sent:Server packet_no 9957
sent:Server packet_no 9958
sent:Server packet_no 9959
sent:Server packet_no 9960
sent:Server packet_no 9961
sent:Server packet_no 9962
sent:Server packet_no 9963
sent:Server packet_no 9964
sent:Server packet_no 9965
sent:Server packet_no 9966
sent:Server packet_no 9967
sent:Server packet_no 9968
sent:Server packet_no 9969
sent:Server packet_no 9970
sent:Server packet_no 9971
sent:Server packet_no 9972
sent:Server packet_no 9973
sent:Server packet_no 9974
sent:Server packet_no 9975
sent:Server packet_no 9976
sent:Server packet_no 9977
sent:Server packet_no 9978
sent:Server packet_no 9979
sent:Server packet_no 9980
sent:Server packet_no 9981
sent:Server packet_no 9982
sent:Server packet_no 9983
sent:Server packet_no 9984
sent:Server packet_no 9985
sent:Server packet_no 9986
sent:Server packet_no 9987
sent:Server packet_no 9988
sent:Server packet_no 9989
sent:Server packet_no 9990
sent:Server packet_no 9991
sent:Server packet_no 9992
sent:Server packet_no 9993
sent:Server packet_no 9994
sent:Server packet_no 9995
sent:Server packet_no 9996
sent:Server packet_no 9997
sent:Server packet_no 9998
sent:Server packet_no 9999
sent:Server packet_no 10000
sent:Server packet_no 10001
sent:Server packet_no 10002
sent:Server packet_no 10003
sent:Server packet_no 10004
sent:Server packet_no 10005
sent:Server packet_no 10006
sent:Server packet_no 10007
sent:Server packet_no 10008
sent:Server packet_no 10009
sent:Server packet_no 10010
sent:Server packet_no 10011
sent:Server packet_no 10012
sent:Server packet_no 10013
sent:Server packet_no 10014
sent:Server packet_no 10015
sent:Server packet_no 10016
sent:Server packet_no 10017
sent:Server packet_no 10018
sent:Server packet_no 10019
sent:Server packet_no 10020
sent:Server packet_no 10021
sent:Server packet_no 10022
sent:Server packet_no 10023
sent:Server packet_no 10024
sent:Server packet_no 10025
sent:Server packet_no 10026
sent:Server packet_no 10027
sent:Server packet_no 10028
sent:Server packet_no 10029
sent:Server packet_no 10030
sent:Server packet_no 10031
sent:Server packet_no 10032
sent:Server packet_no 10033
sent:Server packet_no 10034
sent:Server packet_no 10035
sent:Server packet_no 10036
sent:Server packet_no 10037
sent:Server packet_no 10038
sent:Server packet_no 10039
sent:Server packet_no 10040
sent:Server packet_no 10041
sent:Server packet_no 10042
sent:Server packet_no 10043
sent:Server packet_no 10044
sent:Server packet_no 10045
sent:Server packet_no 10046
sent:Server packet_no 10047
sent:Server packet_no 10048
sent:Server packet_no 10049
sent:Server packet_no 10050
sent:Server packet_no 10051
sent:Server packet_no 10052
sent:Server packet_no 10053
sent:Server packet_no 10054
sent:Server packet_no 10055
sent:Server packet_no 10056
sent:Server packet_no 10057
sent:Server packet_no 10058
sent:Server packet_no 10059
sent:Server packet_no 10060
sent:Server packet_no 10061
sent:Server packet_no 10062
sent:Server packet_no 10063
sent:Server packet_no 10064
sent:Server packet_no 10065
sent:Server packet_no 10066
sent:Server packet_no 10067
sent:Server packet_no 10068
sent:Server packet_no 10069
sent:Server packet_no 10070
sent:Server packet_no 10071
sent:Server packet_no 10072
sent:Server packet_no 10073
sent:Server packet_no 10074
sent:Server packet_no 10075
sent:Server packet_no 10076
sent:Server packet_no 10077
sent:Server packet_no 10078
sent:Server packet_no 10079
sent:Server packet_no 10080
sent:Server packet_no 10081
sent:Server packet_no 10082
sent:Server packet_no 10083
sent:Server packet_no 10084
sent:Server packet_no 10085
sent:Server packet_no 10086
sent:Server packet_no 10087
sent:Server packet_no 10088
sent:Server packet_no 10089
sent:Server packet_no 10090
sent:Server packet_no 10091
sent:Server packet_no 10092
sent:Server packet_no 10093
sent:Server packet_no 10094
sent:Server packet_no 10095
sent:Server packet_no 10096
sent:Server packet_no 10097
sent:Server packet_no 10098
sent:Server packet_no 10099
sent:Server packet_no 10100
sent:Server packet_no 10101
sent:Server packet_no 10102
sent:Server packet_no 10103
sent:Server packet_no 10104
sent:Server packet_no 10105
sent:Server packet_no 10106
sent:Server packet_no 10107
sent:Server packet_no 10108
sent:Server packet_no 10109
sent:Server packet_no 10110
sent:Server packet_no 10111
sent:Server packet_no 10112
sent:Server packet_no 10113
sent:Server packet_no 10114
sent:Server packet_no 10115
sent:Server packet_no 10116
sent:Server packet_no 10117
sent:Server packet_no 10118
sent:Server packet_no 10119
sent:Server packet_no 10120
sent:Server packet_no 10121
sent:Server packet_no 10122
sent:Server packet_no 10123
sent:Server packet_no 10124
sent:Server packet_no 10125
sent:Server packet_no 10126
sent:Server packet_no 10127
sent:Server packet_no 10128
sent:Server packet_no 10129
sent:Server packet_no 10130
sent:Server packet_no 10131
sent:Server packet_no 10132
sent:Server packet_no 10133
sent:Server packet_no 10134
sent:Server packet_no 10135
sent:Server packet_no 10136
sent:Server packet_no 10137
sent:Server packet_no 10138
sent:Server packet_no 10139
sent:Server packet_no 10140
sent:Server packet_no 10141
sent:Server packet_no 10142
sent:Server packet_no 10143
sent:Server packet_no 10144
sent:Server packet_no 10145
sent:Server packet_no 10146
sent:Server packet_no 10147
sent:Server packet_no 10148
sent:Server packet_no 10149
sent:Server packet_no 10150
sent:Server packet_no 10151
sent:Server packet_no 10152
sent:Server packet_no 10153
sent:Server packet_no 10154
sent:Server packet_no 10155
sent:Server packet_no 10156
sent:Server packet_no 10157
sent:Server packet_no 10158
sent:Server packet_no 10159
sent:Server packet_no 10160
sent:Server packet_no 10161
sent:Server packet_no 10162
sent:Server packet_no 10163
sent:Server packet_no 10164
sent:Server packet_no 10165
sent:Server packet_no 10166
sent:Server packet_no 10167
sent:Server packet_no 10168
sent:Server packet_no 10169
sent:Server packet_no 10170
sent:Server packet_no 10171
sent:Server packet_no 10172
sent:Server packet_no 10173
sent:Server packet_no 10174
sent:Server packet_no 10175
sent:Server packet_no 10176
sent:Server packet_no 10177
sent:Server packet_no 10178
sent:Server packet_no 10179
sent:Server packet_no 10180
sent:Server packet_no 10181
sent:Server packet_no 10182
sent:Server packet_no 10183
sent:Server packet_no 10184
sent:Server packet_no 10185
sent:Server packet_no 10186
sent:Server packet_no 10187
sent:Server packet_no 10188
sent:Server packet_no 10189
sent:Server packet_no 10190
sent:Server packet_no 10191
sent:Server packet_no 10192
sent:Server packet_no 10193
sent:Server packet_no 10194
sent:Server packet_no 10195
sent:Server packet_no 10196
sent:Server packet_no 10197
sent:Server packet_no 10198
sent:Server packet_no 10199
sent:Server packet_no 10200
sent:Server packet_no 10201
sent:Server packet_no 10202
sent:Server packet_no 10203
sent:Server packet_no 10204
sent:Server packet_no 10205
sent:Server packet_no 10206
sent:Server packet_no 10207
sent:Server packet_no 10208
sent:Server packet_no 10209
sent:Server packet_no 10210
sent:Server packet_no 10211
sent:Server packet_no 10212
sent:Server packet_no 10213
sent:Server packet_no 10214
sent:Server packet_no 10215
sent:Server packet_no 10216
sent:Server packet_no 10217
sent:Server packet_no 10218
sent:Server packet_no 10219
sent:Server packet_no 10220
sent:Server packet_no 10221
sent:Server packet_no 10222
sent:Server packet_no 10223
sent:Server packet_no 10224
sent:Server packet_no 10225
sent:Server packet_no 10226
sent:Server packet_no 10227
sent:Server packet_no 10228
sent:Server packet_no 10229
sent:Server packet_no 10230
sent:Server packet_no 10231
sent:Server packet_no 10232
sent:Server packet_no 10233
sent:Server packet_no 10234
sent:Server packet_no 10235
sent:Server packet_no 10236
sent:Server packet_no 10237
sent:Server packet_no 10238
sent:Server packet_no 10239
sent:Server packet_no 10240
sent:Server packet_no 10241
sent:Server packet_no 10242
sent:Server packet_no 10243
sent:Server packet_no 10244
sent:Server packet_no 10245
sent:Server packet_no 10246
sent:Server packet_no 10247
sent:Server packet_no 10248
sent:Server packet_no 10249
sent:Server packet_no 10250
sent:Server packet_no 10251
sent:Server packet_no 10252
sent:Server packet_no 10253
sent:Server packet_no 10254
sent:Server packet_no 10255
sent:Server packet_no 10256
sent:Server packet_no 10257
sent:Server packet_no 10258
sent:Server packet_no 10259
sent:Server packet_no 10260
sent:Server packet_no 10261
sent:Server packet_no 10262
sent:Server packet_no 10263
sent:Server packet_no 10264
sent:Server packet_no 10265
sent:Server packet_no 10266
sent:Server packet_no 10267
sent:Server packet_no 10268
sent:Server packet_no 10269
sent:Server packet_no 10270
sent:Server packet_no 10271
sent:Server packet_no 10272
sent:Server packet_no 10273
sent:Server packet_no 10274
sent:Server packet_no 10275
sent:Server packet_no 10276
sent:Server packet_no 10277
sent:Server packet_no 10278
sent:Server packet_no 10279
sent:Server packet_no 10280
sent:Server packet_no 10281
sent:Server packet_no 10282
sent:Server packet_no 10283
sent:Server packet_no 10284
sent:Server packet_no 10285
sent:Server packet_no 10286
sent:Server packet_no 10287
sent:Server packet_no 10288
sent:Server packet_no 10289
sent:Server packet_no 10290
sent:Server packet_no 10291
sent:Server packet_no 10292
sent:Server packet_no 10293
sent:Server packet_no 10294
sent:Server packet_no 10295
sent:Server packet_no 10296
sent:Server packet_no 10297
sent:Server packet_no 10298
sent:Server packet_no 10299
sent:Server packet_no 10300
sent:Server packet_no 10301
sent:Server packet_no 10302
sent:Server packet_no 10303
sent:Server packet_no 10304
sent:Server packet_no 10305
sent:Server packet_no 10306
sent:Server packet_no 10307
sent:Server packet_no 10308
sent:Server packet_no 10309
sent:Server packet_no 10310
sent:Server packet_no 10311
sent:Server packet_no 10312
sent:Server packet_no 10313
sent:Server packet_no 10314
sent:Server packet_no 10315
sent:Server packet_no 10316
sent:Server packet_no 10317
sent:Server packet_no 10318
sent:Server packet_no 10319
sent:Server packet_no 10320
sent:Server packet_no 10321
sent:Server packet_no 10322
sent:Server packet_no 10323
sent:Server packet_no 10324
sent:Server packet_no 10325
sent:Server packet_no 10326
sent:Server packet_no 10327
sent:Server packet_no 10328
sent:Server packet_no 10329
sent:Server packet_no 10330
sent:Server packet_no 10331
sent:Server packet_no 10332
sent:Server packet_no 10333
sent:Server packet_no 10334
sent:Server packet_no 10335
sent:Server packet_no 10336
sent:Server packet_no 10337
sent:Server packet_no 10338
sent:Server packet_no 10339
sent:Server packet_no 10340
sent:Server packet_no 10341
sent:Server packet_no 10342
sent:Server packet_no 10343
sent:Server packet_no 10344
sent:Server packet_no 10345
sent:Server packet_no 10346
sent:Server packet_no 10347
sent:Server packet_no 10348
sent:Server packet_no 10349
sent:Server packet_no 10350
sent:Server packet_no 10351
sent:Server packet_no 10352
sent:Server packet_no 10353
sent:Server packet_no 10354
sent:Server packet_no 10355
sent:Server packet_no 10356
sent:Server packet_no 10357
sent:Server packet_no 10358
sent:Server packet_no 10359
sent:Server packet_no 10360
sent:Server packet_no 10361
sent:Server packet_no 10362
sent:Server packet_no 10363
sent:Server packet_no 10364
sent:Server packet_no 10365
sent:Server packet_no 10366
sent:Server packet_no 10367
sent:Server packet_no 10368
sent:Server packet_no 10369
sent:Server packet_no 10370
sent:Server packet_no 10371
sent:Server packet_no 10372
sent:Server packet_no 10373
sent:Server packet_no 10374
sent:Server packet_no 10375
sent:Server packet_no 10376
sent:Server packet_no 10377
sent:Server packet_no 10378
sent:Server packet_no 10379
sent:Server packet_no 10380
sent:Server packet_no 10381
sent:Server packet_no 10382
sent:Server packet_no 10383
sent:Server packet_no 10384
sent:Server packet_no 10385
sent:Server packet_no 10386
sent:Server packet_no 10387
sent:Server packet_no 10388
sent:Server packet_no 10389
sent:Server packet_no 10390
sent:Server packet_no 10391
sent:Server packet_no 10392
sent:Server packet_no 10393
sent:Server packet_no 10394
sent:Server packet_no 10395
sent:Server packet_no 10396
sent:Server packet_no 10397
sent:Server packet_no 10398
sent:Server packet_no 10399
sent:Server packet_no 10400
sent:Server packet_no 10401
sent:Server packet_no 10402
sent:Server packet_no 10403
sent:Server packet_no 10404
sent:Server packet_no 10405
sent:Server packet_no 10406
sent:Server packet_no 10407
sent:Server packet_no 10408
sent:Server packet_no 10409
sent:Server packet_no 10410
sent:Server packet_no 10411
sent:Server packet_no 10412
sent:Server packet_no 10413
sent:Server packet_no 10414
sent:Server packet_no 10415
sent:Server packet_no 10416
sent:Server packet_no 10417
sent:Server packet_no 10418
sent:Server packet_no 10419
sent:Server packet_no 10420
sent:Server packet_no 10421
sent:Server packet_no 10422
sent:Server packet_no 10423
sent:Server packet_no 10424
sent:Server packet_no 10425
sent:Server packet_no 10426
sent:Server packet_no 10427
sent:Server packet_no 10428
sent:Server packet_no 10429
sent:Server packet_no 10430
sent:Server packet_no 10431
sent:Server packet_no 10432
sent:Server packet_no 10433
sent:Server packet_no 10434
sent:Server packet_no 10435
sent:Server packet_no 10436
sent:Server packet_no 10437
sent:Server packet_no 10438
sent:Server packet_no 10439
sent:Server packet_no 10440
sent:Server packet_no 10441
sent:Server packet_no 10442
sent:Server packet_no 10443
sent:Server packet_no 10444
sent:Server packet_no 10445
sent:Server packet_no 10446
sent:Server packet_no 10447
sent:Server packet_no 10448
sent:Server packet_no 10449
sent:Server packet_no 10450
sent:Server packet_no 10451
sent:Server packet_no 10452
sent:Server packet_no 10453
sent:Server packet_no 10454
sent:Server packet_no 10455
sent:Server packet_no 10456
sent:Server packet_no 10457
sent:Server packet_no 10458
sent:Server packet_no 10459
sent:Server packet_no 10460
sent:Server packet_no 10461
sent:Server packet_no 10462
sent:Server packet_no 10463
sent:Server packet_no 10464
sent:Server packet_no 10465
sent:Server packet_no 10466
sent:Server packet_no 10467
sent:Server packet_no 10468
sent:Server packet_no 10469
sent:Server packet_no 10470
sent:Server packet_no 10471
sent:Server packet_no 10472
sent:Server packet_no 10473
sent:Server packet_no 10474
sent:Server packet_no 10475
sent:Server packet_no 10476
sent:Server packet_no 10477
sent:Server packet_no 10478
sent:Server packet_no 10479
sent:Server packet_no 10480
sent:Server packet_no 10481
sent:Server packet_no 10482
sent:Server packet_no 10483
sent:Server packet_no 10484
sent:Server packet_no 10485
sent:Server packet_no 10486
sent:Server packet_no 10487
sent:Server packet_no 10488
sent:Server packet_no 10489
sent:Server packet_no 10490
sent:Server packet_no 10491
sent:Server packet_no 10492
sent:Server packet_no 10493
sent:Server packet_no 10494
sent:Server packet_no 10495
sent:Server packet_no 10496
sent:Server packet_no 10497
sent:Server packet_no 10498
sent:Server packet_no 10499
sent:Server packet_no 10500
sent:Server packet_no 10501
sent:Server packet_no 10502
sent:Server packet_no 10503
sent:Server packet_no 10504
sent:Server packet_no 10505
sent:Server packet_no 10506
sent:Server packet_no 10507
sent:Server packet_no 10508
sent:Server packet_no 10509
sent:Server packet_no 10510
sent:Server packet_no 10511
sent:Server packet_no 10512
sent:Server packet_no 10513
sent:Server packet_no 10514
sent:Server packet_no 10515
sent:Server packet_no 10516
sent:Server packet_no 10517
sent:Server packet_no 10518
sent:Server packet_no 10519
sent:Server packet_no 10520
sent:Server packet_no 10521
sent:Server packet_no 10522
sent:Server packet_no 10523
sent:Server packet_no 10524
sent:Server packet_no 10525
sent:Server packet_no 10526
sent:Server packet_no 10527
sent:Server packet_no 10528
sent:Server packet_no 10529
sent:Server packet_no 10530
sent:Server packet_no 10531
sent:Server packet_no 10532
sent:Server packet_no 10533
sent:Server packet_no 10534
sent:Server packet_no 10535
sent:Server packet_no 10536
sent:Server packet_no 10537
sent:Server packet_no 10538
sent:Server packet_no 10539
sent:Server packet_no 10540
sent:Server packet_no 10541
sent:Server packet_no 10542
sent:Server packet_no 10543
sent:Server packet_no 10544
sent:Server packet_no 10545
sent:Server packet_no 10546
sent:Server packet_no 10547
sent:Server packet_no 10548
sent:Server packet_no 10549
sent:Server packet_no 10550
sent:Server packet_no 10551
sent:Server packet_no 10552
sent:Server packet_no 10553
sent:Server packet_no 10554
sent:Server packet_no 10555
sent:Server packet_no 10556
sent:Server packet_no 10557
sent:Server packet_no 10558
sent:Server packet_no 10559
sent:Server packet_no 10560
sent:Server packet_no 10561
sent:Server packet_no 10562
sent:Server packet_no 10563
sent:Server packet_no 10564
sent:Server packet_no 10565
sent:Server packet_no 10566
sent:Server packet_no 10567
sent:Server packet_no 10568
sent:Server packet_no 10569
sent:Server packet_no 10570
sent:Server packet_no 10571
sent:Server packet_no 10572
sent:Server packet_no 10573
sent:Server packet_no 10574
sent:Server packet_no 10575
sent:Server packet_no 10576
sent:Server packet_no 10577
sent:Server packet_no 10578
sent:Server packet_no 10579
sent:Server packet_no 10580
sent:Server packet_no 10581
sent:Server packet_no 10582
sent:Server packet_no 10583
sent:Server packet_no 10584
sent:Server packet_no 10585
sent:Server packet_no 10586
sent:Server packet_no 10587
sent:Server packet_no 10588
sent:Server packet_no 10589
sent:Server packet_no 10590
sent:Server packet_no 10591
sent:Server packet_no 10592
sent:Server packet_no 10593
sent:Server packet_no 10594
sent:Server packet_no 10595
sent:Server packet_no 10596
sent:Server packet_no 10597
sent:Server packet_no 10598
sent:Server packet_no 10599
sent:Server packet_no 10600
sent:Server packet_no 10601
sent:Server packet_no 10602
sent:Server packet_no 10603
sent:Server packet_no 10604
sent:Server packet_no 10605
sent:Server packet_no 10606
sent:Server packet_no 10607
sent:Server packet_no 10608
sent:Server packet_no 10609
sent:Server packet_no 10610
sent:Server packet_no 10611
sent:Server packet_no 10612
sent:Server packet_no 10613
sent:Server packet_no 10614
sent:Server packet_no 10615
sent:Server packet_no 10616
sent:Server packet_no 10617
sent:Server packet_no 10618
sent:Server packet_no 10619
sent:Server packet_no 10620
sent:Server packet_no 10621
sent:Server packet_no 10622
sent:Server packet_no 10623
sent:Server packet_no 10624
sent:Server packet_no 10625
sent:Server packet_no 10626
sent:Server packet_no 10627
sent:Server packet_no 10628
sent:Server packet_no 10629
sent:Server packet_no 10630
sent:Server packet_no 10631
sent:Server packet_no 10632
sent:Server packet_no 10633
sent:Server packet_no 10634
sent:Server packet_no 10635
sent:Server packet_no 10636
sent:Server packet_no 10637
sent:Server packet_no 10638
sent:Server packet_no 10639
sent:Server packet_no 10640
sent:Server packet_no 10641
sent:Server packet_no 10642
sent:Server packet_no 10643
sent:Server packet_no 10644
sent:Server packet_no 10645
sent:Server packet_no 10646
sent:Server packet_no 10647
sent:Server packet_no 10648
sent:Server packet_no 10649
sent:Server packet_no 10650
sent:Server packet_no 10651
sent:Server packet_no 10652
sent:Server packet_no 10653
sent:Server packet_no 10654
sent:Server packet_no 10655
sent:Server packet_no 10656
sent:Server packet_no 10657
sent:Server packet_no 10658
sent:Server packet_no 10659
sent:Server packet_no 10660
sent:Server packet_no 10661
sent:Server packet_no 10662
sent:Server packet_no 10663
sent:Server packet_no 10664
sent:Server packet_no 10665
sent:Server packet_no 10666
sent:Server packet_no 10667
sent:Server packet_no 10668
sent:Server packet_no 10669
sent:Server packet_no 10670
sent:Server packet_no 10671
sent:Server packet_no 10672
sent:Server packet_no 10673
sent:Server packet_no 10674
sent:Server packet_no 10675
sent:Server packet_no 10676
sent:Server packet_no 10677
sent:Server packet_no 10678
sent:Server packet_no 10679
sent:Server packet_no 10680
sent:Server packet_no 10681
sent:Server packet_no 10682
sent:Server packet_no 10683
sent:Server packet_no 10684
sent:Server packet_no 10685
sent:Server packet_no 10686
sent:Server packet_no 10687
sent:Server packet_no 10688
sent:Server packet_no 10689
sent:Server packet_no 10690
sent:Server packet_no 10691
sent:Server packet_no 10692
sent:Server packet_no 10693
sent:Server packet_no 10694
sent:Server packet_no 10695
sent:Server packet_no 10696
sent:Server packet_no 10697
sent:Server packet_no 10698
sent:Server packet_no 10699
sent:Server packet_no 10700
sent:Server packet_no 10701
sent:Server packet_no 10702
sent:Server packet_no 10703
sent:Server packet_no 10704
sent:Server packet_no 10705
sent:Server packet_no 10706
sent:Server packet_no 10707
sent:Server packet_no 10708
sent:Server packet_no 10709
sent:Server packet_no 10710
sent:Server packet_no 10711
sent:Server packet_no 10712
sent:Server packet_no 10713
sent:Server packet_no 10714
sent:Server packet_no 10715
sent:Server packet_no 10716
sent:Server packet_no 10717
sent:Server packet_no 10718
sent:Server packet_no 10719
sent:Server packet_no 10720
sent:Server packet_no 10721
sent:Server packet_no 10722
sent:Server packet_no 10723
sent:Server packet_no 10724
sent:Server packet_no 10725
sent:Server packet_no 10726
sent:Server packet_no 10727
sent:Server packet_no 10728
sent:Server packet_no 10729
sent:Server packet_no 10730
sent:Server packet_no 10731
sent:Server packet_no 10732
sent:Server packet_no 10733
sent:Server packet_no 10734
sent:Server packet_no 10735
sent:Server packet_no 10736
sent:Server packet_no 10737
sent:Server packet_no 10738
sent:Server packet_no 10739
sent:Server packet_no 10740
sent:Server packet_no 10741
sent:Server packet_no 10742
sent:Server packet_no 10743
sent:Server packet_no 10744
sent:Server packet_no 10745
sent:Server packet_no 10746
sent:Server packet_no 10747
sent:Server packet_no 10748
sent:Server packet_no 10749
sent:Server packet_no 10750
sent:Server packet_no 10751
sent:Server packet_no 10752
sent:Server packet_no 10753
sent:Server packet_no 10754
sent:Server packet_no 10755
sent:Server packet_no 10756
sent:Server packet_no 10757
sent:Server packet_no 10758
sent:Server packet_no 10759
sent:Server packet_no 10760
sent:Server packet_no 10761
sent:Server packet_no 10762
sent:Server packet_no 10763
sent:Server packet_no 10764
sent:Server packet_no 10765
sent:Server packet_no 10766
sent:Server packet_no 10767
sent:Server packet_no 10768
sent:Server packet_no 10769
sent:Server packet_no 10770
sent:Server packet_no 10771
sent:Server packet_no 10772
sent:Server packet_no 10773
sent:Server packet_no 10774
sent:Server packet_no 10775
sent:Server packet_no 10776
sent:Server packet_no 10777
sent:Server packet_no 10778
sent:Server packet_no 10779
sent:Server packet_no 10780
sent:Server packet_no 10781
sent:Server packet_no 10782
sent:Server packet_no 10783
sent:Server packet_no 10784
sent:Server packet_no 10785
sent:Server packet_no 10786
sent:Server packet_no 10787
sent:Server packet_no 10788
sent:Server packet_no 10789
sent:Server packet_no 10790
sent:Server packet_no 10791
sent:Server packet_no 10792
sent:Server packet_no 10793
sent:Server packet_no 10794
sent:Server packet_no 10795
sent:Server packet_no 10796
sent:Server packet_no 10797
sent:Server packet_no 10798
sent:Server packet_no 10799
sent:Server packet_no 10800
sent:Server packet_no 10801
sent:Server packet_no 10802
sent:Server packet_no 10803
sent:Server packet_no 10804
sent:Server packet_no 10805
sent:Server packet_no 10806
sent:Server packet_no 10807
sent:Server packet_no 10808
sent:Server packet_no 10809
sent:Server packet_no 10810
sent:Server packet_no 10811
sent:Server packet_no 10812
sent:Server packet_no 10813
sent:Server packet_no 10814
sent:Server packet_no 10815
sent:Server packet_no 10816
sent:Server packet_no 10817
sent:Server packet_no 10818
sent:Server packet_no 10819
sent:Server packet_no 10820
sent:Server packet_no 10821
sent:Server packet_no 10822
sent:Server packet_no 10823
sent:Server packet_no 10824
sent:Server packet_no 10825
sent:Server packet_no 10826
sent:Server packet_no 10827
sent:Server packet_no 10828
sent:Server packet_no 10829
sent:Server packet_no 10830
sent:Server packet_no 10831
sent:Server packet_no 10832
sent:Server packet_no 10833
sent:Server packet_no 10834
sent:Server packet_no 10835
sent:Server packet_no 10836
sent:Server packet_no 10837
sent:Server packet_no 10838
sent:Server packet_no 10839
sent:Server packet_no 10840
sent:Server packet_no 10841
sent:Server packet_no 10842
sent:Server packet_no 10843
sent:Server packet_no 10844
sent:Server packet_no 10845
sent:Server packet_no 10846
sent:Server packet_no 10847
sent:Server packet_no 10848
sent:Server packet_no 10849
sent:Server packet_no 10850
sent:Server packet_no 10851
sent:Server packet_no 10852
sent:Server packet_no 10853
sent:Server packet_no 10854
sent:Server packet_no 10855
sent:Server packet_no 10856
sent:Server packet_no 10857
sent:Server packet_no 10858
sent:Server packet_no 10859
sent:Server packet_no 10860
sent:Server packet_no 10861
sent:Server packet_no 10862
sent:Server packet_no 10863
sent:Server packet_no 10864
sent:Server packet_no 10865
sent:Server packet_no 10866
sent:Server packet_no 10867
sent:Server packet_no 10868
sent:Server packet_no 10869
sent:Server packet_no 10870
sent:Server packet_no 10871
sent:Server packet_no 10872
sent:Server packet_no 10873
sent:Server packet_no 10874
sent:Server packet_no 10875
sent:Server packet_no 10876
sent:Server packet_no 10877
sent:Server packet_no 10878
sent:Server packet_no 10879
sent:Server packet_no 10880
sent:Server packet_no 10881
sent:Server packet_no 10882
sent:Server packet_no 10883
sent:Server packet_no 10884
sent:Server packet_no 10885
sent:Server packet_no 10886
sent:Server packet_no 10887
sent:Server packet_no 10888
sent:Server packet_no 10889
sent:Server packet_no 10890
sent:Server packet_no 10891
sent:Server packet_no 10892
sent:Server packet_no 10893
sent:Server packet_no 10894
sent:Server packet_no 10895
sent:Server packet_no 10896
sent:Server packet_no 10897
sent:Server packet_no 10898
sent:Server packet_no 10899
sent:Server packet_no 10900
sent:Server packet_no 10901
sent:Server packet_no 10902
sent:Server packet_no 10903
sent:Server packet_no 10904
sent:Server packet_no 10905
sent:Server packet_no 10906
sent:Server packet_no 10907
sent:Server packet_no 10908
sent:Server packet_no 10909
sent:Server packet_no 10910
sent:Server packet_no 10911
sent:Server packet_no 10912
sent:Server packet_no 10913
sent:Server packet_no 10914
sent:Server packet_no 10915
sent:Server packet_no 10916
sent:Server packet_no 10917
sent:Server packet_no 10918
sent:Server packet_no 10919
sent:Server packet_no 10920
sent:Server packet_no 10921
sent:Server packet_no 10922
sent:Server packet_no 10923
sent:Server packet_no 10924
sent:Server packet_no 10925
sent:Server packet_no 10926
sent:Server packet_no 10927
sent:Server packet_no 10928
sent:Server packet_no 10929
sent:Server packet_no 10930
sent:Server packet_no 10931
sent:Server packet_no 10932
sent:Server packet_no 10933
sent:Server packet_no 10934
sent:Server packet_no 10935
sent:Server packet_no 10936
sent:Server packet_no 10937
sent:Server packet_no 10938
sent:Server packet_no 10939
sent:Server packet_no 10940
sent:Server packet_no 10941
sent:Server packet_no 10942
sent:Server packet_no 10943
sent:Server packet_no 10944
sent:Server packet_no 10945
sent:Server packet_no 10946
sent:Server packet_no 10947
sent:Server packet_no 10948
sent:Server packet_no 10949
sent:Server packet_no 10950
sent:Server packet_no 10951
sent:Server packet_no 10952
sent:Server packet_no 10953
sent:Server packet_no 10954
sent:Server packet_no 10955
sent:Server packet_no 10956
sent:Server packet_no 10957
sent:Server packet_no 10958
sent:Server packet_no 10959
sent:Server packet_no 10960
sent:Server packet_no 10961
sent:Server packet_no 10962
sent:Server packet_no 10963
sent:Server packet_no 10964
sent:Server packet_no 10965
sent:Server packet_no 10966
sent:Server packet_no 10967
sent:Server packet_no 10968
sent:Server packet_no 10969
sent:Server packet_no 10970
sent:Server packet_no 10971
sent:Server packet_no 10972
sent:Server packet_no 10973
sent:Server packet_no 10974
sent:Server packet_no 10975
sent:Server packet_no 10976
sent:Server packet_no 10977
sent:Server packet_no 10978
sent:Server packet_no 10979
sent:Server packet_no 10980
sent:Server packet_no 10981
sent:Server packet_no 10982
sent:Server packet_no 10983
sent:Server packet_no 10984
sent:Server packet_no 10985
sent:Server packet_no 10986
sent:Server packet_no 10987
sent:Server packet_no 10988
sent:Server packet_no 10989
sent:Server packet_no 10990
sent:Server packet_no 10991
sent:Server packet_no 10992
sent:Server packet_no 10993
sent:Server packet_no 10994
sent:Server packet_no 10995
sent:Server packet_no 10996
sent:Server packet_no 10997
sent:Server packet_no 10998
sent:Server packet_no 10999
sent:Server packet_no 11000
sent:Server packet_no 11001
sent:Server packet_no 11002
sent:Server packet_no 11003
sent:Server packet_no 11004
sent:Server packet_no 11005
sent:Server packet_no 11006
sent:Server packet_no 11007
sent:Server packet_no 11008
sent:Server packet_no 11009
sent:Server packet_no 11010
sent:Server packet_no 11011
sent:Server packet_no 11012
sent:Server packet_no 11013
sent:Server packet_no 11014
sent:Server packet_no 11015
sent:Server packet_no 11016
sent:Server packet_no 11017
sent:Server packet_no 11018
sent:Server packet_no 11019
sent:Server packet_no 11020
sent:Server packet_no 11021
sent:Server packet_no 11022
sent:Server packet_no 11023
sent:Server packet_no 11024
sent:Server packet_no 11025
sent:Server packet_no 11026
sent:Server packet_no 11027
sent:Server packet_no 11028
sent:Server packet_no 11029
sent:Server packet_no 11030
sent:Server packet_no 11031
sent:Server packet_no 11032
sent:Server packet_no 11033
sent:Server packet_no 11034
sent:Server packet_no 11035
sent:Server packet_no 11036
sent:Server packet_no 11037
sent:Server packet_no 11038
sent:Server packet_no 11039
sent:Server packet_no 11040
sent:Server packet_no 11041
sent:Server packet_no 11042
sent:Server packet_no 11043
sent:Server packet_no 11044
sent:Server packet_no 11045
sent:Server packet_no 11046
sent:Server packet_no 11047
sent:Server packet_no 11048
sent:Server packet_no 11049
sent:Server packet_no 11050
sent:Server packet_no 11051
sent:Server packet_no 11052
sent:Server packet_no 11053
sent:Server packet_no 11054
sent:Server packet_no 11055
sent:Server packet_no 11056
sent:Server packet_no 11057
sent:Server packet_no 11058
sent:Server packet_no 11059
sent:Server packet_no 11060
sent:Server packet_no 11061
sent:Server packet_no 11062
sent:Server packet_no 11063
sent:Server packet_no 11064
sent:Server packet_no 11065
sent:Server packet_no 11066
sent:Server packet_no 11067
sent:Server packet_no 11068
sent:Server packet_no 11069
sent:Server packet_no 11070
sent:Server packet_no 11071
sent:Server packet_no 11072
sent:Server packet_no 11073
sent:Server packet_no 11074
sent:Server packet_no 11075
sent:Server packet_no 11076
sent:Server packet_no 11077
sent:Server packet_no 11078
sent:Server packet_no 11079
sent:Server packet_no 11080
sent:Server packet_no 11081
sent:Server packet_no 11082
sent:Server packet_no 11083
sent:Server packet_no 11084
sent:Server packet_no 11085
sent:Server packet_no 11086
sent:Server packet_no 11087
sent:Server packet_no 11088
sent:Server packet_no 11089
sent:Server packet_no 11090
sent:Server packet_no 11091
sent:Server packet_no 11092
sent:Server packet_no 11093
sent:Server packet_no 11094
sent:Server packet_no 11095
sent:Server packet_no 11096
sent:Server packet_no 11097
sent:Server packet_no 11098
sent:Server packet_no 11099
sent:Server packet_no 11100
sent:Server packet_no 11101
sent:Server packet_no 11102
sent:Server packet_no 11103
sent:Server packet_no 11104
sent:Server packet_no 11105
sent:Server packet_no 11106
sent:Server packet_no 11107
sent:Server packet_no 11108
sent:Server packet_no 11109
sent:Server packet_no 11110
sent:Server packet_no 11111
sent:Server packet_no 11112
sent:Server packet_no 11113
sent:Server packet_no 11114
sent:Server packet_no 11115
sent:Server packet_no 11116
sent:Server packet_no 11117
sent:Server packet_no 11118
sent:Server packet_no 11119
sent:Server packet_no 11120
sent:Server packet_no 11121
sent:Server packet_no 11122
sent:Server packet_no 11123
sent:Server packet_no 11124
sent:Server packet_no 11125
sent:Server packet_no 11126
sent:Server packet_no 11127
sent:Server packet_no 11128
sent:Server packet_no 11129
sent:Server packet_no 11130
sent:Server packet_no 11131
sent:Server packet_no 11132
sent:Server packet_no 11133
sent:Server packet_no 11134
sent:Server packet_no 11135
sent:Server packet_no 11136
sent:Server packet_no 11137
sent:Server packet_no 11138
sent:Server packet_no 11139
sent:Server packet_no 11140
sent:Server packet_no 11141
sent:Server packet_no 11142
sent:Server packet_no 11143
sent:Server packet_no 11144
sent:Server packet_no 11145
sent:Server packet_no 11146
sent:Server packet_no 11147
sent:Server packet_no 11148
sent:Server packet_no 11149
sent:Server packet_no 11150
sent:Server packet_no 11151
sent:Server packet_no 11152
sent:Server packet_no 11153
sent:Server packet_no 11154
sent:Server packet_no 11155
sent:Server packet_no 11156
sent:Server packet_no 11157
sent:Server packet_no 11158
sent:Server packet_no 11159
sent:Server packet_no 11160
sent:Server packet_no 11161
sent:Server packet_no 11162
sent:Server packet_no 11163
sent:Server packet_no 11164
sent:Server packet_no 11165
sent:Server packet_no 11166
sent:Server packet_no 11167
sent:Server packet_no 11168
sent:Server packet_no 11169
sent:Server packet_no 11170
sent:Server packet_no 11171
sent:Server packet_no 11172
sent:Server packet_no 11173
sent:Server packet_no 11174
sent:Server packet_no 11175
sent:Server packet_no 11176
sent:Server packet_no 11177
sent:Server packet_no 11178
sent:Server packet_no 11179
sent:Server packet_no 11180
sent:Server packet_no 11181
sent:Server packet_no 11182
sent:Server packet_no 11183
sent:Server packet_no 11184
sent:Server packet_no 11185
sent:Server packet_no 11186
sent:Server packet_no 11187
sent:Server packet_no 11188
sent:Server packet_no 11189
sent:Server packet_no 11190
sent:Server packet_no 11191
sent:Server packet_no 11192
sent:Server packet_no 11193
sent:Server packet_no 11194
sent:Server packet_no 11195
sent:Server packet_no 11196
sent:Server packet_no 11197
sent:Server packet_no 11198
sent:Server packet_no 11199
sent:Server packet_no 11200
sent:Server packet_no 11201
sent:Server packet_no 11202
sent:Server packet_no 11203
sent:Server packet_no 11204
sent:Server packet_no 11205
sent:Server packet_no 11206
sent:Server packet_no 11207
sent:Server packet_no 11208
sent:Server packet_no 11209
sent:Server packet_no 11210
sent:Server packet_no 11211
sent:Server packet_no 11212
sent:Server packet_no 11213
sent:Server packet_no 11214
sent:Server packet_no 11215
sent:Server packet_no 11216
sent:Server packet_no 11217
sent:Server packet_no 11218
sent:Server packet_no 11219
sent:Server packet_no 11220
sent:Server packet_no 11221
sent:Server packet_no 11222
sent:Server packet_no 11223
sent:Server packet_no 11224
sent:Server packet_no 11225
sent:Server packet_no 11226
sent:Server packet_no 11227
sent:Server packet_no 11228
sent:Server packet_no 11229
sent:Server packet_no 11230
sent:Server packet_no 11231
sent:Server packet_no 11232
sent:Server packet_no 11233
sent:Server packet_no 11234
sent:Server packet_no 11235
sent:Server packet_no 11236
sent:Server packet_no 11237
sent:Server packet_no 11238
sent:Server packet_no 11239
sent:Server packet_no 11240
sent:Server packet_no 11241
sent:Server packet_no 11242
sent:Server packet_no 11243
sent:Server packet_no 11244
sent:Server packet_no 11245
sent:Server packet_no 11246
sent:Server packet_no 11247
sent:Server packet_no 11248
sent:Server packet_no 11249
sent:Server packet_no 11250
sent:Server packet_no 11251
sent:Server packet_no 11252
sent:Server packet_no 11253
sent:Server packet_no 11254
sent:Server packet_no 11255
sent:Server packet_no 11256
sent:Server packet_no 11257
sent:Server packet_no 11258
sent:Server packet_no 11259
sent:Server packet_no 11260
sent:Server packet_no 11261
sent:Server packet_no 11262
sent:Server packet_no 11263
sent:Server packet_no 11264
sent:Server packet_no 11265
sent:Server packet_no 11266
sent:Server packet_no 11267
sent:Server packet_no 11268
sent:Server packet_no 11269
sent:Server packet_no 11270
sent:Server packet_no 11271
sent:Server packet_no 11272
sent:Server packet_no 11273
sent:Server packet_no 11274
sent:Server packet_no 11275
sent:Server packet_no 11276
sent:Server packet_no 11277
sent:Server packet_no 11278
sent:Server packet_no 11279
sent:Server packet_no 11280
sent:Server packet_no 11281
sent:Server packet_no 11282
sent:Server packet_no 11283
sent:Server packet_no 11284
sent:Server packet_no 11285
sent:Server packet_no 11286
sent:Server packet_no 11287
sent:Server packet_no 11288
sent:Server packet_no 11289
sent:Server packet_no 11290
sent:Server packet_no 11291
sent:Server packet_no 11292
sent:Server packet_no 11293
sent:Server packet_no 11294
sent:Server packet_no 11295
sent:Server packet_no 11296
sent:Server packet_no 11297
sent:Server packet_no 11298
sent:Server packet_no 11299
sent:Server packet_no 11300
sent:Server packet_no 11301
sent:Server packet_no 11302
sent:Server packet_no 11303
sent:Server packet_no 11304
sent:Server packet_no 11305
sent:Server packet_no 11306
sent:Server packet_no 11307
sent:Server packet_no 11308
sent:Server packet_no 11309
sent:Server packet_no 11310
sent:Server packet_no 11311
sent:Server packet_no 11312
sent:Server packet_no 11313
sent:Server packet_no 11314
sent:Server packet_no 11315
sent:Server packet_no 11316
sent:Server packet_no 11317
sent:Server packet_no 11318
sent:Server packet_no 11319
sent:Server packet_no 11320
sent:Server packet_no 11321
sent:Server packet_no 11322
sent:Server packet_no 11323
sent:Server packet_no 11324
sent:Server packet_no 11325
sent:Server packet_no 11326
sent:Server packet_no 11327
sent:Server packet_no 11328
sent:Server packet_no 11329
sent:Server packet_no 11330
sent:Server packet_no 11331
sent:Server packet_no 11332
sent:Server packet_no 11333
sent:Server packet_no 11334
sent:Server packet_no 11335
sent:Server packet_no 11336
sent:Server packet_no 11337
sent:Server packet_no 11338
sent:Server packet_no 11339
sent:Server packet_no 11340
sent:Server packet_no 11341
sent:Server packet_no 11342
sent:Server packet_no 11343
sent:Server packet_no 11344
sent:Server packet_no 11345
sent:Server packet_no 11346
sent:Server packet_no 11347
sent:Server packet_no 11348
sent:Server packet_no 11349
sent:Server packet_no 11350
sent:Server packet_no 11351
sent:Server packet_no 11352
sent:Server packet_no 11353
sent:Server packet_no 11354
sent:Server packet_no 11355
sent:Server packet_no 11356
sent:Server packet_no 11357
sent:Server packet_no 11358
sent:Server packet_no 11359
sent:Server packet_no 11360
sent:Server packet_no 11361
sent:Server packet_no 11362
sent:Server packet_no 11363
sent:Server packet_no 11364
sent:Server packet_no 11365
sent:Server packet_no 11366
sent:Server packet_no 11367
sent:Server packet_no 11368
sent:Server packet_no 11369
sent:Server packet_no 11370
sent:Server packet_no 11371
sent:Server packet_no 11372
sent:Server packet_no 11373
sent:Server packet_no 11374
sent:Server packet_no 11375
sent:Server packet_no 11376
sent:Server packet_no 11377
sent:Server packet_no 11378
sent:Server packet_no 11379
sent:Server packet_no 11380
sent:Server packet_no 11381
sent:Server packet_no 11382
sent:Server packet_no 11383
sent:Server packet_no 11384
sent:Server packet_no 11385
sent:Server packet_no 11386
sent:Server packet_no 11387
sent:Server packet_no 11388
sent:Server packet_no 11389
sent:Server packet_no 11390
sent:Server packet_no 11391
sent:Server packet_no 11392
sent:Server packet_no 11393
sent:Server packet_no 11394
sent:Server packet_no 11395
sent:Server packet_no 11396
sent:Server packet_no 11397
sent:Server packet_no 11398
sent:Server packet_no 11399
sent:Server packet_no 11400
sent:Server packet_no 11401
sent:Server packet_no 11402
sent:Server packet_no 11403
sent:Server packet_no 11404
sent:Server packet_no 11405
sent:Server packet_no 11406
sent:Server packet_no 11407
sent:Server packet_no 11408
sent:Server packet_no 11409
sent:Server packet_no 11410
sent:Server packet_no 11411
sent:Server packet_no 11412
sent:Server packet_no 11413
sent:Server packet_no 11414
sent:Server packet_no 11415
sent:Server packet_no 11416
sent:Server packet_no 11417
sent:Server packet_no 11418
sent:Server packet_no 11419
sent:Server packet_no 11420
sent:Server packet_no 11421
sent:Server packet_no 11422
sent:Server packet_no 11423
sent:Server packet_no 11424
sent:Server packet_no 11425
sent:Server packet_no 11426
sent:Server packet_no 11427
sent:Server packet_no 11428
sent:Server packet_no 11429
sent:Server packet_no 11430
sent:Server packet_no 11431
sent:Server packet_no 11432
sent:Server packet_no 11433
sent:Server packet_no 11434
sent:Server packet_no 11435
sent:Server packet_no 11436
sent:Server packet_no 11437
sent:Server packet_no 11438
sent:Server packet_no 11439
sent:Server packet_no 11440
sent:Server packet_no 11441
sent:Server packet_no 11442
sent:Server packet_no 11443
sent:Server packet_no 11444
sent:Server packet_no 11445
sent:Server packet_no 11446
sent:Server packet_no 11447
sent:Server packet_no 11448
sent:Server packet_no 11449
sent:Server packet_no 11450
sent:Server packet_no 11451
sent:Server packet_no 11452
sent:Server packet_no 11453
sent:Server packet_no 11454
sent:Server packet_no 11455
sent:Server packet_no 11456
sent:Server packet_no 11457
sent:Server packet_no 11458
sent:Server packet_no 11459
sent:Server packet_no 11460
sent:Server packet_no 11461
sent:Server packet_no 11462
sent:Server packet_no 11463
sent:Server packet_no 11464
sent:Server packet_no 11465
sent:Server packet_no 11466
sent:Server packet_no 11467
sent:Server packet_no 11468
sent:Server packet_no 11469
sent:Server packet_no 11470
sent:Server packet_no 11471
sent:Server packet_no 11472
sent:Server packet_no 11473
sent:Server packet_no 11474
sent:Server packet_no 11475
sent:Server packet_no 11476
sent:Server packet_no 11477
sent:Server packet_no 11478
sent:Server packet_no 11479
sent:Server packet_no 11480
sent:Server packet_no 11481
sent:Server packet_no 11482
sent:Server packet_no 11483
sent:Server packet_no 11484
sent:Server packet_no 11485
sent:Server packet_no 11486
sent:Server packet_no 11487
sent:Server packet_no 11488
sent:Server packet_no 11489
sent:Server packet_no 11490
sent:Server packet_no 11491
sent:Server packet_no 11492
sent:Server packet_no 11493
sent:Server packet_no 11494
sent:Server packet_no 11495
sent:Server packet_no 11496
sent:Server packet_no 11497
sent:Server packet_no 11498
sent:Server packet_no 11499
sent:Server packet_no 11500
sent:Server packet_no 11501
sent:Server packet_no 11502
sent:Server packet_no 11503
sent:Server packet_no 11504
sent:Server packet_no 11505
sent:Server packet_no 11506
sent:Server packet_no 11507
sent:Server packet_no 11508
sent:Server packet_no 11509
sent:Server packet_no 11510
sent:Server packet_no 11511
sent:Server packet_no 11512
sent:Server packet_no 11513
sent:Server packet_no 11514
sent:Server packet_no 11515
sent:Server packet_no 11516
sent:Server packet_no 11517
sent:Server packet_no 11518
sent:Server packet_no 11519
sent:Server packet_no 11520
sent:Server packet_no 11521
sent:Server packet_no 11522
sent:Server packet_no 11523
sent:Server packet_no 11524
sent:Server packet_no 11525
sent:Server packet_no 11526
sent:Server packet_no 11527
sent:Server packet_no 11528
sent:Server packet_no 11529
sent:Server packet_no 11530
sent:Server packet_no 11531
sent:Server packet_no 11532
sent:Server packet_no 11533
sent:Server packet_no 11534
sent:Server packet_no 11535
sent:Server packet_no 11536
sent:Server packet_no 11537
sent:Server packet_no 11538
sent:Server packet_no 11539
sent:Server packet_no 11540
sent:Server packet_no 11541
sent:Server packet_no 11542
sent:Server packet_no 11543
sent:Server packet_no 11544
sent:Server packet_no 11545
sent:Server packet_no 11546
sent:Server packet_no 11547
sent:Server packet_no 11548
sent:Server packet_no 11549
sent:Server packet_no 11550
sent:Server packet_no 11551
sent:Server packet_no 11552
sent:Server packet_no 11553
sent:Server packet_no 11554
sent:Server packet_no 11555
sent:Server packet_no 11556
sent:Server packet_no 11557
sent:Server packet_no 11558
sent:Server packet_no 11559
sent:Server packet_no 11560
sent:Server packet_no 11561
sent:Server packet_no 11562
sent:Server packet_no 11563
sent:Server packet_no 11564
sent:Server packet_no 11565
sent:Server packet_no 11566
sent:Server packet_no 11567
sent:Server packet_no 11568
sent:Server packet_no 11569
sent:Server packet_no 11570
sent:Server packet_no 11571
sent:Server packet_no 11572
sent:Server packet_no 11573
sent:Server packet_no 11574
sent:Server packet_no 11575
sent:Server packet_no 11576
sent:Server packet_no 11577
sent:Server packet_no 11578
sent:Server packet_no 11579
sent:Server packet_no 11580
sent:Server packet_no 11581
sent:Server packet_no 11582
sent:Server packet_no 11583
sent:Server packet_no 11584
sent:Server packet_no 11585
sent:Server packet_no 11586
sent:Server packet_no 11587
sent:Server packet_no 11588
sent:Server packet_no 11589
sent:Server packet_no 11590
sent:Server packet_no 11591
sent:Server packet_no 11592
sent:Server packet_no 11593
sent:Server packet_no 11594
sent:Server packet_no 11595
sent:Server packet_no 11596
sent:Server packet_no 11597
sent:Server packet_no 11598
sent:Server packet_no 11599
sent:Server packet_no 11600
sent:Server packet_no 11601
sent:Server packet_no 11602
sent:Server packet_no 11603
sent:Server packet_no 11604
sent:Server packet_no 11605
sent:Server packet_no 11606
sent:Server packet_no 11607
sent:Server packet_no 11608
sent:Server packet_no 11609
sent:Server packet_no 11610
sent:Server packet_no 11611
sent:Server packet_no 11612
sent:Server packet_no 11613
sent:Server packet_no 11614
sent:Server packet_no 11615
sent:Server packet_no 11616
sent:Server packet_no 11617
sent:Server packet_no 11618
sent:Server packet_no 11619
sent:Server packet_no 11620
sent:Server packet_no 11621
sent:Server packet_no 11622
sent:Server packet_no 11623
sent:Server packet_no 11624
sent:Server packet_no 11625
sent:Server packet_no 11626
sent:Server packet_no 11627
sent:Server packet_no 11628
sent:Server packet_no 11629
sent:Server packet_no 11630
sent:Server packet_no 11631
sent:Server packet_no 11632
sent:Server packet_no 11633
sent:Server packet_no 11634
sent:Server packet_no 11635
sent:Server packet_no 11636
sent:Server packet_no 11637
sent:Server packet_no 11638
sent:Server packet_no 11639
sent:Server packet_no 11640
sent:Server packet_no 11641
sent:Server packet_no 11642
sent:Server packet_no 11643
sent:Server packet_no 11644
sent:Server packet_no 11645
sent:Server packet_no 11646
sent:Server packet_no 11647
sent:Server packet_no 11648
sent:Server packet_no 11649
sent:Server packet_no 11650
sent:Server packet_no 11651
sent:Server packet_no 11652
sent:Server packet_no 11653
sent:Server packet_no 11654
sent:Server packet_no 11655
sent:Server packet_no 11656
sent:Server packet_no 11657
sent:Server packet_no 11658
sent:Server packet_no 11659
sent:Server packet_no 11660
sent:Server packet_no 11661
sent:Server packet_no 11662
sent:Server packet_no 11663
sent:Server packet_no 11664
sent:Server packet_no 11665
sent:Server packet_no 11666
sent:Server packet_no 11667
sent:Server packet_no 11668
sent:Server packet_no 11669
sent:Server packet_no 11670
sent:Server packet_no 11671
sent:Server packet_no 11672
sent:Server packet_no 11673
sent:Server packet_no 11674
sent:Server packet_no 11675
sent:Server packet_no 11676
sent:Server packet_no 11677
sent:Server packet_no 11678
sent:Server packet_no 11679
sent:Server packet_no 11680
sent:Server packet_no 11681
sent:Server packet_no 11682
sent:Server packet_no 11683
sent:Server packet_no 11684
sent:Server packet_no 11685
sent:Server packet_no 11686
sent:Server packet_no 11687
sent:Server packet_no 11688
sent:Server packet_no 11689
sent:Server packet_no 11690
sent:Server packet_no 11691
sent:Server packet_no 11692
sent:Server packet_no 11693
sent:Server packet_no 11694
sent:Server packet_no 11695
sent:Server packet_no 11696
sent:Server packet_no 11697
sent:Server packet_no 11698
sent:Server packet_no 11699
sent:Server packet_no 11700
sent:Server packet_no 11701
sent:Server packet_no 11702
sent:Server packet_no 11703
sent:Server packet_no 11704
sent:Server packet_no 11705
sent:Server packet_no 11706
sent:Server packet_no 11707
sent:Server packet_no 11708
sent:Server packet_no 11709
sent:Server packet_no 11710
sent:Server packet_no 11711
sent:Server packet_no 11712
sent:Server packet_no 11713
sent:Server packet_no 11714
sent:Server packet_no 11715
sent:Server packet_no 11716
sent:Server packet_no 11717
sent:Server packet_no 11718
sent:Server packet_no 11719
sent:Server packet_no 11720
sent:Server packet_no 11721
sent:Server packet_no 11722
sent:Server packet_no 11723
sent:Server packet_no 11724
sent:Server packet_no 11725
sent:Server packet_no 11726
sent:Server packet_no 11727
sent:Server packet_no 11728
sent:Server packet_no 11729
sent:Server packet_no 11730
sent:Server packet_no 11731
sent:Server packet_no 11732
sent:Server packet_no 11733
sent:Server packet_no 11734
sent:Server packet_no 11735
sent:Server packet_no 11736
sent:Server packet_no 11737
sent:Server packet_no 11738
sent:Server packet_no 11739
sent:Server packet_no 11740
sent:Server packet_no 11741
sent:Server packet_no 11742
sent:Server packet_no 11743
sent:Server packet_no 11744
sent:Server packet_no 11745
sent:Server packet_no 11746
sent:Server packet_no 11747
sent:Server packet_no 11748
sent:Server packet_no 11749
sent:Server packet_no 11750
sent:Server packet_no 11751
sent:Server packet_no 11752
sent:Server packet_no 11753
sent:Server packet_no 11754
sent:Server packet_no 11755
sent:Server packet_no 11756
sent:Server packet_no 11757
sent:Server packet_no 11758
sent:Server packet_no 11759
sent:Server packet_no 11760
sent:Server packet_no 11761
sent:Server packet_no 11762
sent:Server packet_no 11763
sent:Server packet_no 11764
sent:Server packet_no 11765
sent:Server packet_no 11766
sent:Server packet_no 11767
sent:Server packet_no 11768
sent:Server packet_no 11769
sent:Server packet_no 11770
sent:Server packet_no 11771
sent:Server packet_no 11772
sent:Server packet_no 11773
sent:Server packet_no 11774
sent:Server packet_no 11775
sent:Server packet_no 11776
sent:Server packet_no 11777
sent:Server packet_no 11778
sent:Server packet_no 11779
sent:Server packet_no 11780
sent:Server packet_no 11781
sent:Server packet_no 11782
sent:Server packet_no 11783
sent:Server packet_no 11784
sent:Server packet_no 11785
sent:Server packet_no 11786
sent:Server packet_no 11787
sent:Server packet_no 11788
sent:Server packet_no 11789
sent:Server packet_no 11790
sent:Server packet_no 11791
sent:Server packet_no 11792
sent:Server packet_no 11793
sent:Server packet_no 11794
sent:Server packet_no 11795
sent:Server packet_no 11796
sent:Server packet_no 11797
sent:Server packet_no 11798
sent:Server packet_no 11799
sent:Server packet_no 11800
sent:Server packet_no 11801
sent:Server packet_no 11802
sent:Server packet_no 11803
sent:Server packet_no 11804
sent:Server packet_no 11805
sent:Server packet_no 11806
sent:Server packet_no 11807
sent:Server packet_no 11808
sent:Server packet_no 11809
sent:Server packet_no 11810
sent:Server packet_no 11811
sent:Server packet_no 11812
sent:Server packet_no 11813
sent:Server packet_no 11814
sent:Server packet_no 11815
sent:Server packet_no 11816
sent:Server packet_no 11817
sent:Server packet_no 11818
sent:Server packet_no 11819
sent:Server packet_no 11820
sent:Server packet_no 11821
sent:Server packet_no 11822
sent:Server packet_no 11823
sent:Server packet_no 11824
sent:Server packet_no 11825
sent:Server packet_no 11826
sent:Server packet_no 11827
sent:Server packet_no 11828
sent:Server packet_no 11829
sent:Server packet_no 11830
sent:Server packet_no 11831
sent:Server packet_no 11832
sent:Server packet_no 11833
sent:Server packet_no 11834
sent:Server packet_no 11835
sent:Server packet_no 11836
sent:Server packet_no 11837
sent:Server packet_no 11838
sent:Server packet_no 11839
sent:Server packet_no 11840
sent:Server packet_no 11841
sent:Server packet_no 11842
sent:Server packet_no 11843
sent:Server packet_no 11844
sent:Server packet_no 11845
sent:Server packet_no 11846
sent:Server packet_no 11847
sent:Server packet_no 11848
sent:Server packet_no 11849
sent:Server packet_no 11850
sent:Server packet_no 11851
sent:Server packet_no 11852
sent:Server packet_no 11853
sent:Server packet_no 11854
sent:Server packet_no 11855
sent:Server packet_no 11856
sent:Server packet_no 11857
sent:Server packet_no 11858
sent:Server packet_no 11859
sent:Server packet_no 11860
sent:Server packet_no 11861
sent:Server packet_no 11862
sent:Server packet_no 11863
sent:Server packet_no 11864
sent:Server packet_no 11865
sent:Server packet_no 11866
sent:Server packet_no 11867
sent:Server packet_no 11868
sent:Server packet_no 11869
sent:Server packet_no 11870
sent:Server packet_no 11871
sent:Server packet_no 11872
sent:Server packet_no 11873
sent:Server packet_no 11874
sent:Server packet_no 11875
sent:Server packet_no 11876
sent:Server packet_no 11877
sent:Server packet_no 11878
sent:Server packet_no 11879
sent:Server packet_no 11880
sent:Server packet_no 11881
sent:Server packet_no 11882
sent:Server packet_no 11883
sent:Server packet_no 11884
sent:Server packet_no 11885
sent:Server packet_no 11886
sent:Server packet_no 11887
sent:Server packet_no 11888
sent:Server packet_no 11889
sent:Server packet_no 11890
sent:Server packet_no 11891
sent:Server packet_no 11892
sent:Server packet_no 11893
sent:Server packet_no 11894
sent:Server packet_no 11895
sent:Server packet_no 11896
sent:Server packet_no 11897
sent:Server packet_no 11898
sent:Server packet_no 11899
sent:Server packet_no 11900
sent:Server packet_no 11901
sent:Server packet_no 11902
sent:Server packet_no 11903
sent:Server packet_no 11904
sent:Server packet_no 11905
sent:Server packet_no 11906
sent:Server packet_no 11907
sent:Server packet_no 11908
sent:Server packet_no 11909
sent:Server packet_no 11910
sent:Server packet_no 11911
sent:Server packet_no 11912
sent:Server packet_no 11913
sent:Server packet_no 11914
sent:Server packet_no 11915
sent:Server packet_no 11916
sent:Server packet_no 11917
sent:Server packet_no 11918
sent:Server packet_no 11919
sent:Server packet_no 11920
sent:Server packet_no 11921
sent:Server packet_no 11922
sent:Server packet_no 11923
sent:Server packet_no 11924
sent:Server packet_no 11925
sent:Server packet_no 11926
sent:Server packet_no 11927
sent:Server packet_no 11928
sent:Server packet_no 11929
sent:Server packet_no 11930
sent:Server packet_no 11931
sent:Server packet_no 11932
sent:Server packet_no 11933
sent:Server packet_no 11934
sent:Server packet_no 11935
sent:Server packet_no 11936
sent:Server packet_no 11937
sent:Server packet_no 11938
sent:Server packet_no 11939
sent:Server packet_no 11940
sent:Server packet_no 11941
sent:Server packet_no 11942
sent:Server packet_no 11943
sent:Server packet_no 11944
sent:Server packet_no 11945
sent:Server packet_no 11946
sent:Server packet_no 11947
sent:Server packet_no 11948
sent:Server packet_no 11949
sent:Server packet_no 11950
sent:Server packet_no 11951
sent:Server packet_no 11952
sent:Server packet_no 11953
sent:Server packet_no 11954
sent:Server packet_no 11955
sent:Server packet_no 11956
sent:Server packet_no 11957
sent:Server packet_no 11958
sent:Server packet_no 11959
sent:Server packet_no 11960
sent:Server packet_no 11961
sent:Server packet_no 11962
sent:Server packet_no 11963
sent:Server packet_no 11964
sent:Server packet_no 11965
sent:Server packet_no 11966
sent:Server packet_no 11967
sent:Server packet_no 11968
sent:Server packet_no 11969
sent:Server packet_no 11970
sent:Server packet_no 11971
sent:Server packet_no 11972
sent:Server packet_no 11973
sent:Server packet_no 11974
sent:Server packet_no 11975
sent:Server packet_no 11976
sent:Server packet_no 11977
sent:Server packet_no 11978
sent:Server packet_no 11979
sent:Server packet_no 11980
sent:Server packet_no 11981
sent:Server packet_no 11982
sent:Server packet_no 11983
sent:Server packet_no 11984
sent:Server packet_no 11985
sent:Server packet_no 11986
sent:Server packet_no 11987
sent:Server packet_no 11988
sent:Server packet_no 11989
sent:Server packet_no 11990
sent:Server packet_no 11991
sent:Server packet_no 11992
sent:Server packet_no 11993
sent:Server packet_no 11994
sent:Server packet_no 11995
sent:Server packet_no 11996
sent:Server packet_no 11997
sent:Server packet_no 11998
sent:Server packet_no 11999
sent:Server packet_no 12000
sent:Server packet_no 12001
sent:Server packet_no 12002
sent:Server packet_no 12003
sent:Server packet_no 12004
sent:Server packet_no 12005
sent:Server packet_no 12006
sent:Server packet_no 12007
sent:Server packet_no 12008
sent:Server packet_no 12009
sent:Server packet_no 12010
sent:Server packet_no 12011
sent:Server packet_no 12012
sent:Server packet_no 12013
sent:Server packet_no 12014
sent:Server packet_no 12015
sent:Server packet_no 12016
sent:Server packet_no 12017
sent:Server packet_no 12018
sent:Server packet_no 12019
sent:Server packet_no 12020
sent:Server packet_no 12021
sent:Server packet_no 12022
sent:Server packet_no 12023
sent:Server packet_no 12024
sent:Server packet_no 12025
sent:Server packet_no 12026
sent:Server packet_no 12027
sent:Server packet_no 12028
sent:Server packet_no 12029
sent:Server packet_no 12030
sent:Server packet_no 12031
sent:Server packet_no 12032
sent:Server packet_no 12033
sent:Server packet_no 12034
sent:Server packet_no 12035
sent:Server packet_no 12036
sent:Server packet_no 12037
sent:Server packet_no 12038
sent:Server packet_no 12039
sent:Server packet_no 12040
sent:Server packet_no 12041
sent:Server packet_no 12042
sent:Server packet_no 12043
sent:Server packet_no 12044
sent:Server packet_no 12045
sent:Server packet_no 12046
sent:Server packet_no 12047
sent:Server packet_no 12048
sent:Server packet_no 12049
sent:Server packet_no 12050
sent:Server packet_no 12051
sent:Server packet_no 12052
sent:Server packet_no 12053
sent:Server packet_no 12054
sent:Server packet_no 12055
sent:Server packet_no 12056
sent:Server packet_no 12057
sent:Server packet_no 12058
sent:Server packet_no 12059
sent:Server packet_no 12060
sent:Server packet_no 12061
sent:Server packet_no 12062
sent:Server packet_no 12063
sent:Server packet_no 12064
sent:Server packet_no 12065
sent:Server packet_no 12066
sent:Server packet_no 12067
sent:Server packet_no 12068
sent:Server packet_no 12069
sent:Server packet_no 12070
sent:Server packet_no 12071
sent:Server packet_no 12072
sent:Server packet_no 12073
sent:Server packet_no 12074
sent:Server packet_no 12075
sent:Server packet_no 12076
sent:Server packet_no 12077
sent:Server packet_no 12078
sent:Server packet_no 12079
sent:Server packet_no 12080
sent:Server packet_no 12081
sent:Server packet_no 12082
sent:Server packet_no 12083
sent:Server packet_no 12084
sent:Server packet_no 12085
sent:Server packet_no 12086
sent:Server packet_no 12087
sent:Server packet_no 12088
sent:Server packet_no 12089
sent:Server packet_no 12090
sent:Server packet_no 12091
sent:Server packet_no 12092
sent:Server packet_no 12093
sent:Server packet_no 12094
sent:Server packet_no 12095
sent:Server packet_no 12096
sent:Server packet_no 12097
sent:Server packet_no 12098
sent:Server packet_no 12099
sent:Server packet_no 12100
sent:Server packet_no 12101
sent:Server packet_no 12102
sent:Server packet_no 12103
sent:Server packet_no 12104
sent:Server packet_no 12105
sent:Server packet_no 12106
sent:Server packet_no 12107
sent:Server packet_no 12108
sent:Server packet_no 12109
sent:Server packet_no 12110
sent:Server packet_no 12111
sent:Server packet_no 12112
sent:Server packet_no 12113
sent:Server packet_no 12114
sent:Server packet_no 12115
sent:Server packet_no 12116
sent:Server packet_no 12117
sent:Server packet_no 12118
sent:Server packet_no 12119
sent:Server packet_no 12120
sent:Server packet_no 12121
sent:Server packet_no 12122
sent:Server packet_no 12123
sent:Server packet_no 12124
sent:Server packet_no 12125
sent:Server packet_no 12126
sent:Server packet_no 12127
sent:Server packet_no 12128
sent:Server packet_no 12129
sent:Server packet_no 12130
sent:Server packet_no 12131
sent:Server packet_no 12132
sent:Server packet_no 12133
sent:Server packet_no 12134
sent:Server packet_no 12135
sent:Server packet_no 12136
sent:Server packet_no 12137
sent:Server packet_no 12138
sent:Server packet_no 12139
sent:Server packet_no 12140
sent:Server packet_no 12141
sent:Server packet_no 12142
sent:Server packet_no 12143
sent:Server packet_no 12144
sent:Server packet_no 12145
sent:Server packet_no 12146
sent:Server packet_no 12147
sent:Server packet_no 12148
sent:Server packet_no 12149
sent:Server packet_no 12150
sent:Server packet_no 12151
sent:Server packet_no 12152
sent:Server packet_no 12153
sent:Server packet_no 12154
sent:Server packet_no 12155
sent:Server packet_no 12156
sent:Server packet_no 12157
sent:Server packet_no 12158
sent:Server packet_no 12159
sent:Server packet_no 12160
sent:Server packet_no 12161
sent:Server packet_no 12162
sent:Server packet_no 12163
sent:Server packet_no 12164
sent:Server packet_no 12165
sent:Server packet_no 12166
sent:Server packet_no 12167
sent:Server packet_no 12168
sent:Server packet_no 12169
sent:Server packet_no 12170
sent:Server packet_no 12171
sent:Server packet_no 12172
sent:Server packet_no 12173
sent:Server packet_no 12174
sent:Server packet_no 12175
sent:Server packet_no 12176
sent:Server packet_no 12177
sent:Server packet_no 12178
sent:Server packet_no 12179
sent:Server packet_no 12180
sent:Server packet_no 12181
sent:Server packet_no 12182
sent:Server packet_no 12183
sent:Server packet_no 12184
sent:Server packet_no 12185
sent:Server packet_no 12186
sent:Server packet_no 12187
sent:Server packet_no 12188
sent:Server packet_no 12189
sent:Server packet_no 12190
sent:Server packet_no 12191
sent:Server packet_no 12192
sent:Server packet_no 12193
sent:Server packet_no 12194
sent:Server packet_no 12195
sent:Server packet_no 12196
sent:Server packet_no 12197
sent:Server packet_no 12198
sent:Server packet_no 12199
