# Supplementary material for: Increasing fault tolerance of data plane on the internet of things using the software-defined networks
Source: PeerJ Comput Sci. 2021 May 27;7:e543. doi: 10.7717/peerj-cs.543 (PMC8176526; doi:10.7717/peerj-cs.543)
Supplement: Supplemental Information 1 [file peerj-cs-07-543-s001.zip › Fault_Tolerance/Untitled 1.ods]

## Sheet: Sheet1
		delay		loss		fail_time		recovery time		delay
	fail time	FT	Normal	FT	Normal	FT	Normal	FT	Normal	FT	Normal
	2	41.9315	46.1871	0.2863071333	0.3609586667	87.3333333333		15.1		4.8324266667	8.7500566667
	4	41.6009666667	42.2817333333	0.2768528433	0.35234061	52.6666666667		5.8333333333		4.8050966667	7.1230833333
	6	42.0891	42.1256	0.27754347	0.4160653	55.6666666667		5.2333333333		4.91718	9.23161
	8	41.8337666667	44.0643	0.2703581967	0.468925	59.3333333333		5.5333333333		4.9468066667	13.6685333333
	10	41.8152333333	42.0465666667	0.2691435333	0.6046877233	66		6.22222		4.9677333333	32.7897933333
	12	41.7846666667	43.0545333333	0.26526399	0.6049384533	56		5.0416666667		5.06373	34.8623766667
41.7901		Average	Delay	42.9826		0.0104403	0.37863	126	Average	Recover_Time	9	4.90189	5.50316
42.1891		Average	Delay	47.0894		0.837701	0.514394	56	Average	Recover_Time	31	4.76274	11.4507
41.8153		Average	Delay	48.4893		0.0107801	0.189852	80	Average	Recover_Time	5.3	4.83265	9.29631
41.6101		Average	Delay	42.1212		0.00701512	0.00762383	68	Average	Recover_Time	4.6	4.91811	5.24854
41.6355		Average	Delay	42.4481		0.815747	0.695861	42	Average	Recover_Time	5	4.6554	8.02178
41.5573		Average	Delay	42.2759		0.00779641	0.353537	48	Average	Recover_Time	7.9	4.84178	8.09893
41.8681		Average	Delay	41.8756		0.00827382	0.0148339	52	Average	Recover_Time	5.2	4.97433	5.21633
42.4291		Average	Delay	42.1797		0.817081	0.698542	58	Average	Recover_Time	5.5	4.81144	11.3303
41.9701		Average	Delay	42.3215		0.00727559	0.53482	57	Average	Recover_Time	5	4.96577	11.1482
41.6114		Average	Delay	43.849		0.00764181	0.009995	65	Average	Recover_Time	6.3	5.01552	5.3932
42.2704		Average	Delay	43.1903		0.796679	0.700116	27	Average	Recover_Time	5	4.83388	17.8858
41.6195		Average	Delay	45.1536		0.00675378	0.696664	86	Average	Recover_Time	5.3	4.99102	17.7266
41.8257		Average	Delay	42.169		0.00666601	0.00783417	69	Average	Recover_Time	6.44444	5.08723	5.19188
41.8006		Average	Delay	41.9224		0.792735	0.904108	35	Average	Recover_Time	6	4.75253	47.2702
41.8194		Average	Delay	42.0483		0.00802959	0.902121	94	Average	Recover_Time	6.22222	5.06344	45.9073
41.7683		Average	Delay	42.2159		0.00817439	0.00594236	60	Average	Recover_Time	5.75	5.07916	5.26683
41.6805		Average	Delay	43.0888		0.77896	0.902783	44	Average	Recover_Time	2	4.96734	48.6824
41.9052		Average	Delay	43.8589		0.00865758	0.90609	64	Average	Recover_Time	7.375	5.14469	50.6379
